# Supplementary material for: 2,2,2-Tribromo-N-(2-methyl­phen­yl)acetamide
Source: Acta Crystallogr Sect E Struct Rep Online. 2010 Mar 20;66(Pt 4):o884. doi: 10.1107/S1600536810009852 (PMC2984052; doi:10.1107/S1600536810009852)
Supplement: Supplementary file 2 [file e-66-0o884-Isup2.hkl]

# 
# h,k,l, Fc-squared, Fo-squared, sigma(Fo-squared) and status flag 
# 
data_I
_shelx_title ' TBA5 P21/C' 
_shelx_refln_list_code          4 
_shelx_F_calc_maximum      457.83 
_exptl_crystal_F_000      1456.00 
_reflns_d_resolution_high  0.8375 
 
loop_ 
 _symmetry_equiv_pos_as_xyz 
 'x, y, z' 
 '-x, y+1/2, -z+1/2' 
 '-x, -y, -z' 
 'x, -y-1/2, z-1/2' 
 
_cell_length_a     9.9490 
_cell_length_b    21.4290 
_cell_length_c    11.6530 
_cell_angle_alpha  90.000 
_cell_angle_beta  107.690 
_cell_angle_gamma  90.000 
 
_shelx_F_squared_multiplier     1.000 
 
loop_ 
 _refln_index_h 
 _refln_index_k 
 _refln_index_l 
 _refln_F_squared_calc 
 _refln_F_squared_meas 
 _refln_F_squared_sigma 
 _refln_observed_status 
   1   0   0        5.26      214.33      5.63 o 
   2   0   0    67082.66    77325.20   1697.70 o 
   3   0   0     2277.46     2634.01     76.66 o 
   4   0   0     1025.46     1131.13     33.29 o 
   5   0   0      915.77      829.73     25.69 o 
   6   0   0    26279.54    16920.61    241.68 o 
   7   0   0      509.34      250.40     14.81 o 
   8   0   0      202.10      102.85     11.51 o 
   9   0   0      788.86      385.24     17.65 o 
  10   0   0      160.70       96.50     11.27 o 
  11   0   0       12.64       11.73      5.40 o 
   1   1   0     4764.28     4930.88    380.39 o 
   2   1   0      137.94      217.17     17.27 o 
   3   1   0     8886.21    10366.72    122.66 o 
   4   1   0      342.89      337.64     13.40 o 
   5   1   0     7032.34     6540.13    133.50 o 
   6   1   0     8634.44     6740.50    150.61 o 
   7   1   0    13843.99     7727.59    165.86 o 
   8   1   0      651.48      398.46     17.64 o 
   9   1   0     2827.89     1405.56     42.92 o 
  10   1   0      124.79       68.55      9.63 o 
  11   1   0       57.36       68.07      6.34 o 
   0   2   0     2747.19     2490.20     24.07 o 
   1   2   0    70755.85    70053.31   6692.14 o 
   2   2   0      282.74      228.23     32.13 o 
   3   2   0    29911.58    35091.64    234.09 o 
   4   2   0     1433.38     1489.56     44.72 o 
   5   2   0    10344.60    10104.92    159.88 o 
   6   2   0       26.28      -26.99     30.04 o 
   7   2   0     2384.37     1937.17     60.63 o 
   8   2   0      257.47      147.03     12.21 o 
   9   2   0       38.06       15.25     10.09 o 
  10   2   0     1626.72      985.43     30.46 o 
  11   2   0      328.60      274.02      9.64 o 
   1   3   0      968.99      982.94    124.24 o 
   2   3   0     4751.16     4691.15    810.09 o 
   3   3   0     6633.78     6571.41     84.50 o 
   4   3   0       10.98       38.72      7.27 o 
   5   3   0      350.92      321.07     14.34 o 
   6   3   0    32490.27    30073.71    333.81 o 
   7   3   0      225.46      204.56     17.38 o 
   8   3   0      134.77       74.19     12.91 o 
   9   3   0      153.04       76.30     12.68 o 
  10   3   0     1100.24      664.34     20.50 o 
  11   3   0      199.22      167.70      8.46 o 
   0   4   0    64553.30    55468.72    253.33 o 
   1   4   0       23.68       18.63      3.76 o 
   2   4   0     2836.82     2731.02    457.01 o 
   3   4   0     4302.61     4629.07     70.99 o 
   4   4   0        1.43       53.03      7.04 o 
   5   4   0     5195.24     5708.14    113.23 o 
   6   4   0      244.15      312.17     20.20 o 
   7   4   0       82.46      198.57     17.84 o 
   8   4   0      257.88      187.66     16.68 o 
   9   4   0       99.50       56.10     10.09 o 
  10   4   0        7.04        0.00     16.43 o 
  11   4   0      437.60      347.31     11.52 o 
   1   5   0        5.76       76.01     36.02 o 
   2   5   0     5847.71     4924.48   1446.05 o 
   3   5   0      443.18      643.82     18.12 o 
   4   5   0     7717.81     8688.57    119.41 o 
   5   5   0     7075.56     7413.78    130.58 o 
   6   5   0     7002.75     7228.07    154.99 o 
   7   5   0     6693.72     6103.13    158.35 o 
   8   5   0      339.18      267.13     17.15 o 
   9   5   0     1695.97     1040.40     30.46 o 
  10   5   0      213.18      101.92     10.80 o 
  11   5   0       38.29       64.54      7.04 o 
   0   6   0    24528.78    19680.97    131.99 o 
   1   6   0     2307.72     2247.50    167.96 o 
   2   6   0     5562.44     4098.38   1720.26 o 
   3   6   0    10389.15    10623.36    116.99 o 
   4   6   0       23.20       15.02      7.51 o 
   5   6   0     1338.28     1465.28     42.96 o 
   6   6   0     2665.69     2877.31     83.02 o 
   7   6   0     1564.44     1551.81     47.68 o 
   8   6   0     2535.90     2059.17     66.08 o 
   9   6   0       32.90        4.93     27.46 o 
  10   6   0       61.08       77.22     10.56 o 
  11   6   0       53.21       50.46      6.57 o 
   1   7   0    28282.38    23737.48   1426.03 o 
   2   7   0      136.26      157.54     59.42 o 
   3   7   0      128.18      151.46      8.22 o 
   4   7   0     9794.73    10118.94    136.40 o 
   5   7   0    23845.61    26390.26    267.76 o 
   6   7   0     1681.19     2024.08     65.20 o 
   7   7   0      280.34      199.43     18.56 o 
   8   7   0        2.88      -17.36     34.49 o 
   9   7   0      704.09      404.43     17.41 o 
  10   7   0       56.55       50.93      8.45 o 
   0   8   0   100834.02    90075.55    439.32 o 
   1   8   0     1162.01     1056.85     19.80 o 
   2   8   0      591.16      345.70    190.14 o 
   3   8   0     1565.50     1691.86     49.68 o 
   4   8   0     4587.09     4974.04     97.08 o 
   5   8   0      437.59      550.57     18.81 o 
   6   8   0     3930.34     4169.78    118.43 o 
   7   8   0      411.07      521.02     22.56 o 
   8   8   0       32.26       38.02     13.85 o 
   9   8   0      577.31      397.43     19.28 o 
  10   8   0      229.48      208.33     12.92 o 
   1   9   0    12900.95    10538.30    772.89 o 
   2   9   0    18953.05    11685.65   5726.18 o 
   3   9   0     4360.73     3786.84     77.67 o 
   4   9   0     7694.99     8281.97    131.80 o 
   5   9   0     3169.07     3740.77    106.03 o 
   6   9   0     9541.84    11659.87    219.17 o 
   7   9   0     4710.31     3809.85    101.95 o 
   8   9   0      862.42      860.85     27.31 o 
   9   9   0      423.81      409.89     18.57 o 
  10   9   0       32.80       17.37     18.77 o 
   0  10   0     5842.17     4902.78     77.23 o 
   1  10   0    92694.13    82246.63   4424.29 o 
   2  10   0      592.15      344.16    179.46 o 
   3  10   0     5086.60     4888.20     92.73 o 
   4  10   0       76.15       86.14     10.33 o 
   5  10   0       91.19       90.14     17.37 o 
   6  10   0     1839.89     2124.84     69.00 o 
   7  10   0     2337.07     2364.46     75.03 o 
   8  10   0       76.36       29.10     38.96 o 
   9  10   0      184.95      162.73     13.85 o 
  10  10   0      291.68      249.29     12.22 o 
   1  11   0     1296.60      955.30     21.21 o 
   2  11   0      153.44      430.90    165.66 o 
   3  11   0     1076.77      882.06     26.88 o 
   4  11   0     4235.81     4118.91    101.49 o 
   5  11   0     9419.97    11247.28    201.67 o 
   6  11   0     6454.63     8061.70    194.91 o 
   7  11   0      764.37     1002.19     40.00 o 
   8  11   0       24.21       46.70     15.49 o 
   9  11   0      300.47      317.15     16.91 o 
  10  11   0     1248.85     1186.40     36.12 o 
   0  12   0    42487.88    31635.52    253.41 o 
   1  12   0     3187.51     2688.25    159.55 o 
   2  12   0     2700.72     1260.00    638.65 o 
   3  12   0     2769.29      804.94   1166.50 o 
   4  12   0      554.75      662.49     22.81 o 
   5  12   0     6737.77     7941.73    177.41 o 
   6  12   0       65.01      107.49     22.30 o 
   7  12   0       43.86      129.78     23.94 o 
   8  12   0     1256.85     1364.14     44.32 o 
   9  12   0      136.83      182.42     14.09 o 
   1  13   0      205.77      120.21     19.14 o 
   2  13   0     1082.52      752.06    402.29 o 
   3  13   0     1621.63      668.83    597.04 o 
   4  13   0     4278.56     4263.22    115.72 o 
   5  13   0     2439.23     3012.61     90.47 o 
   6  13   0     2235.83     3206.08    100.79 o 
   7  13   0      609.13      738.69     31.75 o 
   8  13   0      111.41       95.07     17.37 o 
   9  13   0     1281.14     1451.97     42.94 o 
   0  14   0     4044.93     2889.97     77.33 o 
   1  14   0    17218.85    13218.79    251.67 o 
   2  14   0     3449.38     1882.99    912.85 o 
   3  14   0      232.33      259.77    133.40 o 
   4  14   0     2057.47     2092.38     61.49 o 
   5  14   0      473.94      645.25     29.85 o 
   6  14   0     2127.71     2595.99     81.12 o 
   7  14   0      696.87      802.00     27.76 o 
   8  14   0      451.74      478.60     20.92 o 
   9  14   0      425.44      497.71     16.22 o 
   1  15   0    24489.76    20186.39    484.82 o 
   2  15   0     1394.03      683.53    300.83 o 
   3  15   0      191.56       80.93     44.85 o 
   4  15   0     1944.34     2343.39     72.80 o 
   5  15   0     5508.63     6804.47    185.79 o 
   6  15   0     3814.72     4892.56    133.97 o 
   7  15   0     1445.02     1751.36     50.96 o 
   8  15   0      150.86      186.42     15.73 o 
   9  15   0       77.14      156.80     11.97 o 
   0  16   0    10555.90     7806.88    146.78 o 
   1  16   0        0.13       29.59     11.35 o 
   2  16   0      103.31      110.90     35.68 o 
   3  16   0       80.05      123.64     75.58 o 
   4  16   0      230.12      365.42     24.42 o 
   5  16   0      880.85     1173.53     37.67 o 
   6  16   0      257.90      338.92     23.72 o 
   7  16   0     2181.67     2266.28     64.60 o 
   8  16   0      912.88     1084.79     37.22 o 
   1  17   0       56.74      207.75     99.98 o 
   2  17   0    18124.42    12722.27   4399.73 o 
   3  17   0      240.35      378.94    205.38 o 
   4  17   0     6269.33     7680.24    196.60 o 
   5  17   0     2219.68     2915.60     92.74 o 
   6  17   0       42.55      -28.87     39.66 o 
   7  17   0       34.29       93.64     15.96 o 
   8  17   0      956.53     1110.06     33.47 o 
   0  18   0     1416.40     1105.87     31.85 o 
   1  18   0      168.27      189.57     15.50 o 
   2  18   0       76.14       84.37     30.86 o 
   3  18   0      291.32      328.12    121.56 o 
   4  18   0     1224.05     1477.21     43.14 o 
   5  18   0     4792.97     6968.84    184.87 o 
   6  18   0     1229.70     1353.57     39.61 o 
   7  18   0      175.80      244.68     16.91 o 
   8  18   0      103.83      113.86     12.21 o 
   1  19   0     3774.18     3619.43     88.51 o 
   2  19   0     1105.34      949.25    200.15 o 
   3  19   0      749.95      636.03    301.07 o 
   4  19   0      628.40      750.28     33.40 o 
   5  19   0     2117.07     2822.06     83.03 o 
   6  19   0      372.65      599.02     26.32 o 
   7  19   0      156.67      191.61     14.32 o 
   0  20   0     1684.49     1691.26     52.89 o 
   1  20   0       56.44       69.99     13.75 o 
   2  20   0      269.47      259.60     57.43 o 
   3  20   0      959.03      814.37    433.18 o 
   4  20   0     1742.19     2420.66     71.10 o 
   5  20   0       42.60       13.61     17.13 o 
   6  20   0        0.25        7.27     31.91 o 
   7  20   0       50.41       21.36     24.17 o 
   1  21   0     2050.09     2253.32    202.99 o 
   2  21   0      698.83      622.28    181.74 o 
   3  21   0      131.01      101.69     51.53 o 
   4  21   0      268.20      331.67     26.07 o 
   5  21   0      161.94      193.48     19.25 o 
   6  21   0     1479.76     1905.36     59.54 o 
   0  22   0      143.16      226.32     21.83 o 
   1  22   0     4152.89     4636.21    435.74 o 
   2  22   0        0.84       18.12     12.63 o 
   3  22   0      647.74      555.29    236.90 o 
   4  22   0      216.45      255.06     19.96 o 
   5  22   0      183.13      251.75     16.44 o 
   1  23   0      657.09      944.18    133.98 o 
   2  23   0     1189.53     1217.80    353.21 o 
   3  23   0      337.52      276.66     78.01 o 
   4  23   0      124.32      186.88     16.43 o 
   0  24   0     7077.25     9152.67    193.54 o 
   1  24   0      111.63      174.66     17.96 o 
   2  24   0        3.99        6.22     21.69 o 
   3  24   0     1104.97     1257.83    773.26 o 
   1  25   0       15.92      -11.16     21.57 o 
   2  25   0      719.20      805.93    690.81 o 
 -11   1   1        6.13       -5.40     14.55 o 
 -10   1   1     1179.76      504.18     17.68 o 
  -9   1   1      189.34      103.32     16.67 o 
  -8   1   1      108.57       87.09     15.26 o 
  -7   1   1       41.48       33.79     12.44 o 
  -6   1   1     5872.44     5968.15    124.21 o 
  -5   1   1     3448.27     3750.35     78.32 o 
  -4   1   1     8476.24     9188.58    104.62 o 
  -3   1   1    27582.96    29891.11    179.30 o 
  -2   1   1    15814.82    19031.48    101.11 o 
  -1   1   1      469.14      483.46     31.02 o 
   0   1   1    12150.72     9552.85    383.74 o 
   1   1   1     2312.20     2315.28    290.52 o 
   2   1   1    17434.19    14386.37   1287.24 o 
   3   1   1    11333.84    10191.58    138.93 o 
   4   1   1     1171.02     1120.91     36.61 o 
   5   1   1    11545.76     9200.53    150.28 o 
   6   1   1    29096.41    20613.48    248.46 o 
   7   1   1     2719.44     1764.34     50.74 o 
   8   1   1      839.94      735.80     21.65 o 
   9   1   1     1116.22      750.71     22.86 o 
  10   1   1      745.58      518.72     15.77 o 
  11   1   1      288.35      325.46     10.57 o 
 -11   2   1      366.46      186.38      9.40 o 
 -10   2   1     1029.70      479.87     17.67 o 
  -9   2   1     3725.22     2368.73     70.41 o 
  -8   2   1        0.27       11.26     26.05 o 
  -7   2   1     7385.65     7020.78    149.25 o 
  -6   2   1       43.30       95.75     10.80 o 
  -5   2   1     1211.82     1461.62     42.50 o 
  -4   2   1     3455.07     4127.98     66.84 o 
  -3   2   1    83737.17    94778.64    430.81 o 
  -2   2   1       61.90       87.03     44.03 o 
  -1   2   1    24558.86    27037.24   1275.42 o 
   0   2   1     7539.90     7180.06    487.69 o 
   1   2   1    14564.11    13557.51   2833.32 o 
   2   2   1     1544.94     1167.57    355.82 o 
   3   2   1      549.43      937.64     28.73 o 
   4   2   1        2.35       91.04     12.67 o 
   5   2   1     5237.87     4535.46    110.81 o 
   6   2   1       10.54       32.85     10.09 o 
   7   2   1       18.40       42.00     10.56 o 
   8   2   1     1478.24      946.33     29.02 o 
   9   2   1       32.43        0.00     27.46 o 
  10   2   1       17.56        0.00     15.49 o 
 -11   3   1      286.11      226.49     10.57 o 
 -10   3   1      258.49      146.33     13.39 o 
  -9   3   1     2227.17     1714.03     53.23 o 
  -8   3   1      789.41      538.47     25.89 o 
  -7   3   1     4619.64     4095.59    115.64 o 
  -6   3   1      820.59      779.00     23.55 o 
  -5   3   1    32364.28    34126.41    263.26 o 
  -4   3   1     1236.29     1089.91     30.96 o 
  -3   3   1    38912.49    44109.61    242.12 o 
  -2   3   1     1471.98      902.86    878.33 o 
  -1   3   1      468.23      578.37     96.33 o 
   0   3   1     2133.84     1738.79     23.62 o 
   1   3   1      342.04      319.21     37.46 o 
   2   3   1     3105.17     3090.63    847.45 o 
   3   3   1    32625.81    41431.20    335.50 o 
   4   3   1     5527.18     7386.01    152.43 o 
   5   3   1    17804.39    15380.33    209.26 o 
   6   3   1      103.69       83.57     13.38 o 
   7   3   1     3704.74     2452.35     73.06 o 
   8   3   1       65.63       86.14     13.14 o 
   9   3   1     1203.65      899.22     27.58 o 
  10   3   1       13.36        0.00      7.74 o 
 -11   4   1       37.67       35.67      6.57 o 
 -10   4   1     4642.71     2490.57     69.75 o 
  -9   4   1     1458.37     1083.09     31.85 o 
  -8   4   1        0.38        3.75     36.37 o 
  -7   4   1      628.08      679.34     23.29 o 
  -6   4   1    19971.88    21195.40    233.80 o 
  -5   4   1     2674.33     2899.73     69.65 o 
  -4   4   1    38295.72    38875.16    252.99 o 
  -3   4   1       31.11      100.92      6.10 o 
  -2   4   1     6751.78     4684.42   3371.40 o 
  -1   4   1        0.50       21.88     14.08 o 
   0   4   1   209608.86   223591.58   1447.27 o 
   1   4   1       73.34       63.57      8.57 o 
   2   4   1      925.87      765.30    125.86 o 
   3   4   1      406.50      308.41     14.59 o 
   4   4   1      458.50      317.30     15.05 o 
   5   4   1     2330.58     1674.17     48.61 o 
   6   4   1      418.65      456.47     20.21 o 
   7   4   1      656.30      468.36     19.52 o 
   8   4   1      478.46      344.13     18.33 o 
   9   4   1     1323.72      866.63     25.00 o 
  10   4   1      131.79       98.84      8.92 o 
 -11   5   1       51.36       -5.16     15.26 o 
 -10   5   1       80.44       48.12     11.03 o 
  -9   5   1      535.27      451.65     24.69 o 
  -8   5   1      880.79     1134.25     32.72 o 
  -7   5   1     5341.54     5011.94    128.14 o 
  -6   5   1    19390.79    18838.20    222.90 o 
  -5   5   1      253.40      404.55     12.22 o 
  -4   5   1    12005.69    13685.29    134.87 o 
  -3   5   1     5988.98     6298.23     77.52 o 
  -2   5   1      582.65      301.92    294.56 o 
  -1   5   1        2.70       49.66     25.93 o 
   0   5   1     4246.74     3693.76     51.04 o 
   1   5   1      994.06      878.88     18.35 o 
   2   5   1    41077.86    39255.14   4968.09 o 
   3   5   1    58212.98    71329.11    460.38 o 
   4   5   1      157.62      206.42     15.50 o 
   5   5   1     6110.06     8419.76    182.43 o 
   6   5   1     2652.56     2344.14     68.30 o 
   7   5   1     1614.33     1160.13     32.11 o 
   8   5   1      233.60      202.91     15.73 o 
   9   5   1     1691.27     1251.82     37.55 o 
  10   5   1       59.90       42.48      8.68 o 
 -11   6   1      619.05      483.86     14.36 o 
 -10   6   1     1319.35      934.06     25.71 o 
  -9   6   1     2372.20     2061.34     59.89 o 
  -8   6   1       47.20       51.40     14.79 o 
  -7   6   1    10097.92    10635.08    190.08 o 
  -6   6   1     2144.64     2457.64     68.42 o 
  -5   6   1      390.58      326.28     12.69 o 
  -4   6   1      441.61      408.06     11.99 o 
  -3   6   1    37372.81    36920.16    234.31 o 
  -2   6   1      406.86      243.77    210.74 o 
  -1   6   1    94225.92    89317.70   7976.95 o 
   0   6   1     3476.74     3066.80     34.51 o 
   1   6   1    96183.18    93386.22   1445.76 o 
   2   6   1    10954.88    11209.84    682.40 o 
   3   6   1     3493.64     3343.97     79.20 o 
   4   6   1     8201.47    10490.31    172.72 o 
   5   6   1     3790.98     5711.28    150.98 o 
   6   6   1      248.25      191.19     15.27 o 
   7   6   1     2819.15     2558.28     73.51 o 
   8   6   1      122.10       81.22     13.15 o 
   9   6   1     1925.86     1608.48     49.64 o 
  10   6   1     1319.36     1152.22     34.45 o 
 -11   7   1      194.63      200.58     10.10 o 
 -10   7   1     2601.37     1820.90     51.45 o 
  -9   7   1      259.65      351.61     20.67 o 
  -8   7   1      152.14      131.48     18.78 o 
  -7   7   1     3776.61     3607.16     94.98 o 
  -6   7   1     3673.17     3603.40     95.74 o 
  -5   7   1     4633.42     4830.46     94.84 o 
  -4   7   1      331.56      263.24     10.58 o 
  -3   7   1       44.69       71.35      6.10 o 
  -2   7   1    39874.31    23012.77  15300.42 o 
  -1   7   1     2331.80     1912.29    153.75 o 
   0   7   1    19275.23    16171.84     93.28 o 
   1   7   1     4102.33     4093.20    123.62 o 
   2   7   1    30615.72    27903.49   2276.29 o 
   3   7   1     3277.75     3293.81     80.70 o 
   4   7   1    19236.48    25873.00    287.37 o 
   5   7   1       25.44       64.53     19.01 o 
   6   7   1    20636.80    17858.76    253.09 o 
   7   7   1        2.56        3.05     12.44 o 
   8   7   1     2469.85     2121.17     62.99 o 
   9   7   1      108.79       64.79     12.68 o 
  10   7   1      294.49      309.66     12.45 o 
 -10   8   1      479.71      346.78     15.05 o 
  -9   8   1      260.97      229.01     19.96 o 
  -8   8   1      377.25      483.34     23.03 o 
  -7   8   1      382.46      426.27     19.74 o 
  -6   8   1     4084.63     4082.54    103.98 o 
  -5   8   1      409.89      481.42     14.57 o 
  -4   8   1     4775.68     5263.79     90.96 o 
  -3   8   1     7505.50     7342.48     97.10 o 
  -2   8   1     4536.79     2287.06   1598.83 o 
  -1   8   1    39719.68    33053.77   2068.44 o 
   0   8   1    69706.93    60089.43    594.98 o 
   1   8   1     6404.97     5516.54     76.45 o 
   2   8   1    28229.71    24429.71   2591.34 o 
   3   8   1     2192.82     3139.12     79.01 o 
   4   8   1      741.52     1155.78     35.79 o 
   5   8   1     6086.86     7867.53    175.36 o 
   6   8   1     1117.76     1660.98     48.55 o 
   7   8   1     6438.96     6128.96    151.11 o 
   8   8   1     3599.24     2936.00     80.84 o 
   9   8   1      739.28      684.32     22.59 o 
  10   8   1      107.31      142.50     10.09 o 
 -10   9   1      145.79      149.56     12.21 o 
  -9   9   1     2419.65     2487.14     75.30 o 
  -8   9   1     1590.57     1684.53     50.51 o 
  -7   9   1     4365.40     5134.06    142.85 o 
  -6   9   1       10.16       -2.58     28.16 o 
  -5   9   1     6426.26     6410.58    117.35 o 
  -4   9   1     4144.64     3916.77     82.25 o 
  -3   9   1    14043.75    13046.18    141.22 o 
  -2   9   1     8213.31     4727.24   2890.15 o 
  -1   9   1     4363.28     4039.79    189.82 o 
   0   9   1      572.49      488.29     17.07 o 
   1   9   1      141.38      236.54     20.90 o 
   2   9   1      115.00      199.44     16.08 o 
   3   9   1    21367.94    22696.66    234.32 o 
   4   9   1     3610.46     4663.04    123.71 o 
   5   9   1    11833.03    14799.98    246.71 o 
   6   9   1      536.17      539.39     31.74 o 
   7   9   1     1116.73     1069.01     33.93 o 
   8   9   1       14.53       36.14     13.84 o 
   9   9   1     1375.16     1442.20     46.01 o 
  10   9   1       96.14       77.94      8.22 o 
 -10  10   1       88.68      113.61     12.21 o 
  -9  10   1       10.71       31.44     34.26 o 
  -8  10   1      273.38      288.44     23.02 o 
  -7  10   1     1311.98     1454.39     42.68 o 
  -6  10   1      452.82      472.70     22.10 o 
  -5  10   1      478.35      512.07     19.75 o 
  -4  10   1    13761.54    13977.07    169.77 o 
  -3  10   1       45.58       63.84      7.28 o 
  -2  10   1       93.44      150.90     79.23 o 
  -1  10   1     1359.12     1113.58     56.49 o 
   0  10   1      401.79      614.05     32.92 o 
   1  10   1     8802.63     7924.51     79.01 o 
   2  10   1    28277.72    23678.88   4284.82 o 
   3  10   1     3590.51     4004.36     97.78 o 
   4  10   1    10353.18    12780.97    210.52 o 
   5  10   1        1.82       42.94     19.48 o 
   6  10   1      125.26      165.50     23.01 o 
   7  10   1      541.42      659.74     24.92 o 
   8  10   1     1745.00     1495.52     45.35 o 
   9  10   1      364.37      363.77     15.98 o 
  10  10   1     1219.81     1427.20     39.19 o 
 -10  11   1       51.26       51.16      9.62 o 
  -9  11   1     1355.67     1254.49     38.22 o 
  -8  11   1     1141.17      914.30     29.46 o 
  -7  11   1     1112.57     1438.91     43.59 o 
  -6  11   1     5845.70     6408.52    144.38 o 
  -5  11   1    22349.95    22373.30    255.35 o 
  -4  11   1     8249.94     8032.29    131.82 o 
  -3  11   1      666.79      622.99     18.12 o 
  -2  11   1     2518.46     1224.28    827.97 o 
  -1  11   1     5368.29     4137.27    284.11 o 
   0  11   1     2619.68     1924.47     84.27 o 
   1  11   1    14366.18    12283.19    252.71 o 
   2  11   1     6134.83     4151.80   1010.58 o 
   3  11   1      510.26      459.06     18.81 o 
   4  11   1     1576.07     1783.31     54.08 o 
   5  11   1     2389.09     3296.17    106.34 o 
   6  11   1     2809.15     3270.27    105.52 o 
   7  11   1      527.51      434.47     24.22 o 
   8  11   1        7.13      -24.87     27.45 o 
   9  11   1       16.29       43.18     10.33 o 
 -10  12   1      451.14      472.19     15.76 o 
  -9  12   1      362.97      396.43     20.44 o 
  -8  12   1      735.53      814.83     28.94 o 
  -7  12   1      325.44      426.87     27.02 o 
  -6  12   1      531.26      562.87     26.57 o 
  -5  12   1       18.45       21.35     32.15 o 
  -4  12   1     3436.88     3325.31     90.90 o 
  -3  12   1      143.10      237.04    146.63 o 
  -2  12   1     1530.56      821.17    595.18 o 
  -1  12   1     1568.70     1231.00    109.20 o 
   0  12   1      413.29      696.57    445.87 o 
   1  12   1      585.97      430.10     16.47 o 
   2  12   1       65.07       34.13     11.62 o 
   3  12   1      875.50      800.47    480.33 o 
   4  12   1     4406.69     5601.06    152.09 o 
   5  12   1     1153.84     1341.04     46.19 o 
   6  12   1        1.33      -37.07     37.07 o 
   7  12   1     1100.27     1207.95     36.28 o 
   8  12   1       62.98       70.65     14.08 o 
   9  12   1       35.50       80.03     11.26 o 
  -9  13   1      454.10      464.30     19.51 o 
  -8  13   1     3312.28     4715.18    133.29 o 
  -7  13   1      436.47      409.89     28.91 o 
  -6  13   1    11125.20    13037.22    238.60 o 
  -5  13   1     3508.83     3440.81     96.30 o 
  -4  13   1    24174.27    23394.78    262.47 o 
  -3  13   1      141.30       97.43     67.38 o 
  -2  13   1    11228.31     6309.40   3006.12 o 
  -1  13   1     2333.20     1782.76    179.34 o 
   0  13   1     1975.02     1610.03     79.41 o 
   1  13   1     3358.43     3014.82     88.57 o 
   2  13   1     8426.57     6270.09   1540.39 o 
   3  13   1     2176.71     1020.48    900.60 o 
   4  13   1     3181.54     4588.96    124.00 o 
   5  13   1       53.78      -25.35     50.69 o 
   6  13   1      711.87      727.91     28.94 o 
   7  13   1      298.48      237.96     17.38 o 
   8  13   1       15.74       35.20     13.14 o 
   9  13   1       84.55       91.08     10.33 o 
  -9  14   1        0.33       11.03     28.63 o 
  -8  14   1      101.48       30.28     52.82 o 
  -7  14   1     1107.49     1578.16     45.47 o 
  -6  14   1      742.06      895.52     34.12 o 
  -5  14   1       81.65      102.57     16.43 o 
  -4  14   1      715.82      632.25     24.47 o 
  -3  14   1     1007.15      478.05    318.17 o 
  -2  14   1      504.03      351.02    176.94 o 
  -1  14   1      182.31      378.35     71.50 o 
   0  14   1      894.12      760.88     26.62 o 
   1  14   1    18742.23    16114.01    431.74 o 
   2  14   1     3089.75     2514.92    592.67 o 
   3  14   1       56.40      128.04     79.56 o 
   4  14   1       33.57       93.40     21.12 o 
   5  14   1     6245.49     7536.37    189.41 o 
   6  14   1     1082.86     1332.49     38.40 o 
   7  14   1     2652.32     2929.80     82.48 o 
   8  14   1      264.03      284.93     17.38 o 
   9  14   1      361.31      352.12     13.87 o 
  -9  15   1     1121.04     1290.66     38.21 o 
  -8  15   1        9.63      -16.43     39.42 o 
  -7  15   1       79.73      129.80     20.89 o 
  -6  15   1        1.11       36.60     41.06 o 
  -5  15   1     8160.82     9437.09    198.43 o 
  -4  15   1     1238.74     1276.59     39.61 o 
  -3  15   1       79.98       54.34     40.72 o 
  -2  15   1      318.63      183.00     69.31 o 
  -1  15   1     3736.28     3002.50    326.42 o 
   0  15   1      933.90      804.21     40.28 o 
   1  15   1     6610.87     6414.51     96.51 o 
   2  15   1     4986.17     3781.58    775.81 o 
   3  15   1     6084.42     2942.75   2799.67 o 
   4  15   1     2548.05     3097.79     90.02 o 
   5  15   1      206.95      310.91     24.42 o 
   6  15   1       54.45       81.91     16.43 o 
   7  15   1      100.32      130.98     15.02 o 
   8  15   1      455.37      521.69     17.63 o 
  -9  16   1        0.66       -7.98     23.70 o 
  -8  16   1      910.81     1075.24     34.39 o 
  -7  16   1     1152.11     1297.22     38.65 o 
  -6  16   1     1784.30     2057.34     61.89 o 
  -5  16   1       20.81        0.00     45.76 o 
  -4  16   1     1081.27      976.78     30.86 o 
  -3  16   1     1616.64      736.22    652.67 o 
  -2  16   1     2504.04     1207.90   1465.67 o 
  -1  16   1     6698.96     5263.76    559.34 o 
   0  16   1    12787.28    11155.47    850.12 o 
   1  16   1     3987.14     3707.91    125.69 o 
   2  16   1    12441.23    10592.97   2174.62 o 
   3  16   1      935.76      822.88    497.09 o 
   4  16   1     2010.21     2304.88     68.08 o 
   5  16   1     1747.81     1836.66     54.55 o 
   6  16   1      552.80      660.03     24.22 o 
   7  16   1     1213.39     1286.18     39.14 o 
   8  16   1     3464.30     4176.52     92.46 o 
  -8  17   1      801.49      895.30     27.32 o 
  -7  17   1      854.41      828.05     31.08 o 
  -6  17   1      595.07      865.91     37.16 o 
  -5  17   1     1674.28     2151.37     65.40 o 
  -4  17   1      192.03      217.67     23.25 o 
  -3  17   1       93.20      171.04    101.87 o 
  -2  17   1     1886.72     1291.30    512.70 o 
  -1  17   1        8.63       28.82     11.96 o 
   0  17   1      628.85      585.45     32.34 o 
   1  17   1     1014.83      970.97     23.20 o 
   2  17   1     2929.82     2299.88    488.68 o 
   3  17   1     3619.30     2085.29   1597.40 o 
   4  17   1     2146.84     2409.56     74.97 o 
   5  17   1        0.80      -14.31     35.90 o 
   6  17   1     2663.27     3096.80     90.08 o 
   7  17   1       55.90      106.32     14.55 o 
   8  17   1        1.09       17.36     20.41 o 
  -8  18   1        3.26       12.44     24.87 o 
  -7  18   1      590.10      594.17     26.82 o 
  -6  18   1      334.28      354.07     25.61 o 
  -5  18   1       30.09       19.71     54.21 o 
  -4  18   1      471.21      547.21     30.56 o 
  -3  18   1     5392.09     2104.60   2124.56 o 
  -2  18   1      266.55      205.67     85.85 o 
  -1  18   1     2548.64     2214.18    240.67 o 
   0  18   1      123.36      120.00     11.46 o 
   1  18   1     8364.29     8053.74    309.01 o 
   2  18   1     2585.85     2346.04    588.81 o 
   3  18   1        1.56        0.00     23.98 o 
   4  18   1     2405.07     2620.25     74.34 o 
   5  18   1        1.07       16.43     16.43 o 
   6  18   1      186.66      290.47     17.85 o 
   7  18   1     1256.04     1554.42     45.77 o 
  -7  19   1     1299.80     1632.83     47.43 o 
  -6  19   1     2925.52     3814.31    113.00 o 
  -5  19   1     1320.35     2051.00     62.49 o 
  -4  19   1      714.42     1081.55     37.88 o 
  -3  19   1     3352.13     1848.04   1469.62 o 
  -2  19   1       53.07      213.66     73.81 o 
  -1  19   1     1360.87     1456.22    135.72 o 
   0  19   1      792.20      934.41     43.30 o 
   1  19   1     2768.54     3161.25    125.16 o 
   2  19   1     1825.34     1613.60    410.10 o 
   3  19   1     4151.49     2786.35   1728.50 o 
   4  19   1       78.90      130.97     22.53 o 
   5  19   1       56.91        8.92     38.96 o 
   6  19   1      230.53      315.90     18.55 o 
   7  19   1        0.60      -26.52     26.52 o 
  -7  20   1      587.00      744.06     22.59 o 
  -6  20   1      760.52      990.09     31.07 o 
  -5  20   1       54.95      147.62     20.42 o 
  -4  20   1     1463.26     2202.15     66.54 o 
  -3  20   1     1823.87     1269.55    695.86 o 
  -2  20   1      167.68      173.65     55.65 o 
  -1  20   1      817.60      684.73     58.60 o 
   0  20   1     6039.64     5991.79    112.58 o 
   1  20   1       85.25      133.50     48.94 o 
   2  20   1       42.95       78.46     15.20 o 
   3  20   1     1388.46     1211.85    596.29 o 
   4  20   1     1826.02     2594.34     81.76 o 
   5  20   1      201.70      225.44     19.02 o 
   6  20   1       22.34       50.69     12.20 o 
  -6  21   1      163.03      130.09     14.56 o 
  -5  21   1      627.98     1008.78     31.52 o 
  -4  21   1     1841.83     2582.53     79.88 o 
  -3  21   1      519.98      625.68    310.35 o 
  -2  21   1     5560.59     5337.43   1250.60 o 
  -1  21   1      400.98      572.05     29.96 o 
   0  21   1        2.43       15.38     15.32 o 
   1  21   1      253.68      323.19     43.33 o 
   2  21   1      117.85      161.37     58.34 o 
   3  21   1      854.26      717.12    291.57 o 
   4  21   1      520.40      570.92     27.04 o 
   5  21   1      263.55      362.00     20.91 o 
   6  21   1        2.41        9.39     22.06 o 
  -5  22   1      101.19      163.86     15.96 o 
  -4  22   1      351.06      450.47     25.85 o 
  -3  22   1      501.50      568.25    213.01 o 
  -2  22   1       18.06       60.47     12.75 o 
  -1  22   1     3432.16     3725.15    139.79 o 
   0  22   1      934.80     1017.30    202.40 o 
   1  22   1      681.25      724.64    173.15 o 
   2  22   1      140.48      199.32     71.96 o 
   3  22   1      155.09      194.34     62.46 o 
   4  22   1      448.50      586.57     24.69 o 
   5  22   1     3213.12     4213.56    101.00 o 
  -5  23   1     1396.43     1696.56     53.64 o 
  -4  23   1       72.32       77.93     15.96 o 
  -3  23   1       25.50       22.49     25.74 o 
  -2  23   1     2968.27     3799.41    718.84 o 
  -1  23   1     3661.35     4565.89    193.08 o 
   0  23   1      115.09      100.96     23.59 o 
   1  23   1      786.10      810.63    181.49 o 
   2  23   1       15.20       -0.03     22.73 o 
   3  23   1      734.12      719.05    369.80 o 
   4  23   1      193.56      284.65     16.21 o 
  -4  24   1       64.45       68.30     12.21 o 
  -3  24   1       98.51       72.67     54.58 o 
  -2  24   1      236.76      304.01     84.21 o 
  -1  24   1        0.42        7.80     15.63 o 
   0  24   1       40.58       22.50     25.70 o 
   1  24   1        0.05       28.84     13.25 o 
   2  24   1      882.52      782.30    377.51 o 
   3  24   1       92.15      125.16     86.04 o 
  -2  25   1      510.47      509.89    372.04 o 
  -1  25   1      404.91      457.14    154.70 o 
   0  25   1      757.92      528.32     32.73 o 
   1  25   1      885.27      716.16    191.35 o 
   2  25   1     1426.45     1165.29     35.93 o 
 -11   0   2        2.15       18.77      7.74 o 
 -10   0   2    10384.79     6683.58    155.27 o 
  -9   0   2       56.05       85.43     14.32 o 
  -8   0   2      209.75      275.46     18.08 o 
  -7   0   2      545.58      430.12     17.87 o 
  -6   0   2    25944.22    24873.53    223.91 o 
  -5   0   2      575.23      735.22     22.36 o 
  -4   0   2    27059.56    27765.40    187.05 o 
  -3   0   2     5075.84     5091.13     67.56 o 
  -2   0   2    53573.97    55285.68   2433.06 o 
  -1   0   2      929.18      962.17     19.32 o 
   0   0   2    86890.02    85361.04   4758.71 o 
   1   0   2      410.32      328.07     24.98 o 
   2   0   2    10305.97     7776.80   1406.39 o 
   3   0   2     2303.83     3435.69     92.57 o 
   4   0   2    15114.83    15219.30    202.09 o 
   5   0   2     2085.98     1635.81     50.92 o 
   6   0   2     5629.22     4607.22    119.01 o 
   7   0   2      721.45      658.57     21.88 o 
   8   0   2     9923.36     7428.46    144.67 o 
   9   0   2      100.32      112.91     12.21 o 
  10   0   2      732.60      611.29     19.07 o 
 -11   1   2        0.02        6.34     15.96 o 
 -10   1   2     1667.16     1406.88     44.39 o 
  -9   1   2      325.02      380.35     20.67 o 
  -8   1   2       98.19       64.55     11.74 o 
  -7   1   2        8.47       12.91     25.81 o 
  -6   1   2     4449.98     4116.69     83.76 o 
  -5   1   2     4237.27     4227.09     71.44 o 
  -4   1   2     2423.62     2786.20     51.44 o 
  -3   1   2    77679.97    92219.67    429.99 o 
  -2   1   2     4454.07     4449.23    258.34 o 
  -1   1   2     1721.69     1423.47     24.54 o 
   0   1   2     6493.09     4889.93    250.50 o 
   1   1   2    13944.72    11795.51   1872.19 o 
   2   1   2    18215.95    16918.51   4168.25 o 
   3   1   2    66766.55    80927.32    514.67 o 
   4   1   2     3257.49     3500.93     88.50 o 
   5   1   2     7646.38     7142.72    134.62 o 
   6   1   2       18.43      395.88     17.83 o 
   7   1   2        0.93       -5.40     23.93 o 
   8   1   2       72.95       72.29     12.44 o 
   9   1   2      253.70      277.39     15.74 o 
  10   1   2       26.79       21.36      7.04 o 
 -11   2   2      503.20      268.54     12.93 o 
 -10   2   2      105.48      132.63     15.73 o 
  -9   2   2     6311.68     5907.27    149.09 o 
  -8   2   2      177.05      186.67     14.32 o 
  -7   2   2     5660.50     4979.30    107.98 o 
  -6   2   2     1344.40     1372.41     42.02 o 
  -5   2   2    16953.94    17648.12    157.87 o 
  -4   2   2     1504.68     1452.26     38.36 o 
  -3   2   2   158744.41   196653.70    808.84 o 
  -2   2   2      221.75      196.85      5.40 o 
  -1   2   2     1501.49     1646.13    116.09 o 
   0   2   2     4645.59     3931.83    791.57 o 
   1   2   2     4864.24     4421.94    791.34 o 
   2   2   2     5282.67     5199.51   1158.19 o 
   3   2   2    20474.98    19457.01    201.36 o 
   4   2   2      126.97      113.17      9.86 o 
   5   2   2     1478.29     1419.71     43.69 o 
   6   2   2      627.99      405.55     17.41 o 
   7   2   2       13.70       -2.58     21.12 o 
   8   2   2        3.31       19.71     24.64 o 
   9   2   2     4997.21     4047.40     95.16 o 
  10   2   2       14.24       24.87      8.21 o 
 -11   3   2        4.09       13.14      6.57 o 
 -10   3   2       53.66       53.51     15.72 o 
  -9   3   2      562.51      565.50     23.51 o 
  -8   3   2        1.80       -8.68     25.81 o 
  -7   3   2     4575.34     4231.69     99.39 o 
  -6   3   2      190.84      188.81     11.04 o 
  -5   3   2     1665.69     1758.94     48.27 o 
  -4   3   2    82221.20    92062.58    451.88 o 
  -3   3   2     1934.28     2059.28     42.11 o 
  -2   3   2     9363.51    10103.75    291.40 o 
  -1   3   2     2528.08     2740.95     71.44 o 
   0   3   2    11582.61     9797.91   1245.64 o 
   1   3   2       14.68       34.60      4.78 o 
   2   3   2   174355.84   177645.25  37500.70 o 
   3   3   2       37.93       34.03      8.45 o 
   4   3   2     4389.27     4780.93    104.05 o 
   5   3   2      724.26      698.41     23.77 o 
   6   3   2    10512.17     8857.65    156.38 o 
   7   3   2     1256.98      887.40     25.93 o 
   8   3   2     2084.46     1842.70     56.99 o 
   9   3   2      828.91      645.92     19.30 o 
  10   3   2       64.54       47.41      7.98 o 
 -11   4   2        2.13        6.34     15.96 o 
 -10   4   2      444.79      436.48     22.09 o 
  -9   4   2       87.15       91.31     16.90 o 
  -8   4   2     1190.42     1205.36     40.78 o 
  -7   4   2     1820.99     1813.49     52.94 o 
  -6   4   2      631.16     1052.23     31.53 o 
  -5   4   2     5469.05     5751.31     88.89 o 
  -4   4   2     8106.21     8497.53     98.38 o 
  -3   4   2      274.31      228.04      8.23 o 
  -2   4   2     4823.19     4311.70    428.60 o 
  -1   4   2      539.47      619.31     33.84 o 
   0   4   2     1072.07     1128.95    120.76 o 
   1   4   2    39764.89    35028.56   8551.08 o 
   2   4   2     2865.78     2101.46    689.97 o 
   3   4   2     3155.00     2885.88     77.14 o 
   4   4   2      205.58      202.94     12.45 o 
   5   4   2      429.21      474.63     19.51 o 
   6   4   2       90.46       87.08     12.21 o 
   7   4   2     1641.45     1395.79     38.72 o 
   8   4   2     2022.24     1808.96     54.61 o 
   9   4   2      967.68      762.62     22.85 o 
  10   4   2        0.10        6.34      6.34 o 
 -11   5   2        4.95        9.15      7.51 o 
 -10   5   2     1120.88     1194.82     37.23 o 
  -9   5   2       67.70       65.25     17.13 o 
  -8   5   2     2151.65     2343.86     69.54 o 
  -7   5   2     3228.66     3178.23     90.77 o 
  -6   5   2      598.94      579.18     17.64 o 
  -5   5   2      789.75      770.43     22.61 o 
  -4   5   2    23181.20    24731.19    189.08 o 
  -3   5   2    30367.30    32296.22    211.03 o 
  -2   5   2      900.30      875.41    191.12 o 
  -1   5   2        3.23       54.39     21.00 o 
   0   5   2      297.03      306.25     19.05 o 
   1   5   2    17665.65    17660.50   3268.73 o 
   2   5   2    12717.92    11851.90   3643.55 o 
   3   5   2    30870.86    34284.36    307.37 o 
   4   5   2       30.26      101.38     11.26 o 
   5   5   2     5082.06     4760.39    118.65 o 
   6   5   2     9501.71     8633.77    162.52 o 
   7   5   2      475.00      394.20     18.10 o 
   8   5   2      122.15      127.47     12.21 o 
   9   5   2      373.50      389.61     16.68 o 
  10   5   2      213.99      191.89      9.63 o 
 -11   6   2      270.72      184.19      9.87 o 
 -10   6   2      269.33      317.81     20.91 o 
  -9   6   2       54.90      118.76     17.37 o 
  -8   6   2       30.54       31.21     15.72 o 
  -7   6   2     2687.51     2657.20     76.82 o 
  -6   6   2      168.76      138.30     11.27 o 
  -5   6   2     2942.05     2832.30     66.12 o 
  -4   6   2     9860.23    10791.04    120.08 o 
  -3   6   2      136.57      100.98      6.81 o 
  -2   6   2     8572.45     6264.27   1977.92 o 
  -1   6   2     2228.85     2211.88    133.22 o 
   0   6   2      144.43       86.92     11.86 o 
   1   6   2     2191.64     2113.49    325.56 o 
   2   6   2     1907.75     2034.82    595.11 o 
   3   6   2     6621.10     7423.10    137.60 o 
   4   6   2    11655.18    11822.96    181.33 o 
   5   6   2       10.63       25.81     11.50 o 
   6   6   2     1191.67     1407.81     43.38 o 
   7   6   2      603.73      513.86     20.70 o 
   8   6   2        1.05        9.62     24.17 o 
   9   6   2      939.99      765.41     25.20 o 
  10   6   2      373.46      378.90     12.93 o 
 -11   7   2      854.08      662.47     20.02 o 
 -10   7   2        0.79        8.45     13.84 o 
  -9   7   2     1358.89     1496.84     42.45 o 
  -8   7   2      913.78      811.81     25.90 o 
  -7   7   2     1353.28     1668.09     49.77 o 
  -6   7   2       72.72      101.40     10.09 o 
  -5   7   2    23806.66    23934.16    215.77 o 
  -4   7   2     1690.11     1569.17     41.18 o 
  -3   7   2     5881.99     5736.94     83.37 o 
  -2   7   2     1844.09     1443.96    268.58 o 
  -1   7   2     2206.76     2302.64    249.43 o 
   0   7   2     6983.99     6206.69    236.00 o 
   1   7   2    11726.24    13143.47   1078.43 o 
   2   7   2      563.26      442.05    105.34 o 
   3   7   2    11614.19    13535.07    198.88 o 
   4   7   2      185.45      249.40     16.20 o 
   5   7   2      217.31      267.97     16.44 o 
   6   7   2     1383.81     1434.02     41.52 o 
   7   7   2     3636.17     3441.54    104.16 o 
   8   7   2      609.32      485.65     18.81 o 
   9   7   2       52.07       55.62     10.33 o 
  10   7   2      244.65      267.10     10.81 o 
 -11   8   2       17.78       -6.81     17.60 o 
 -10   8   2     3169.01     2631.48     78.18 o 
  -9   8   2       12.59       38.48     42.00 o 
  -8   8   2       79.76      109.85     16.66 o 
  -7   8   2      173.12      237.15     16.44 o 
  -6   8   2     4526.91     4607.50    100.58 o 
  -5   8   2     1236.93     1317.36     38.69 o 
  -4   8   2    24127.06    24835.65    212.61 o 
  -3   8   2      585.35      494.29     14.59 o 
  -2   8   2     4426.05     3134.72    919.53 o 
  -1   8   2     2360.72     2266.90    226.95 o 
   0   8   2     5243.36     5173.35    236.27 o 
   1   8   2     1542.61     1448.31     62.26 o 
   2   8   2     2434.02     2021.99    560.77 o 
   3   8   2     3597.38     4709.01    119.10 o 
   4   8   2        0.03       -2.82     29.10 o 
   5   8   2     1042.73      968.93     28.98 o 
   6   8   2     2661.28     2447.49     71.11 o 
   7   8   2       19.50       25.11     33.32 o 
   8   8   2     2392.40     2120.09     60.61 o 
   9   8   2      284.56      343.21     15.27 o 
  10   8   2       32.91        8.21     16.43 o 
 -10   9   2      212.03      206.20     16.44 o 
  -9   9   2      226.79      169.09     20.67 o 
  -8   9   2     2699.76     3637.52     99.30 o 
  -7   9   2      306.73      267.34     17.38 o 
  -6   9   2     5908.95     5545.55    117.41 o 
  -5   9   2        0.69       -5.63     22.06 o 
  -4   9   2     7171.14     7112.91    110.97 o 
  -3   9   2     7744.12     7279.33    106.46 o 
  -2   9   2       12.33       54.78     27.34 o 
  -1   9   2    15263.90    12904.78   1201.60 o 
   0   9   2      308.32      349.87     31.26 o 
   1   9   2      134.30      298.49     46.14 o 
   2   9   2    10911.92    12277.47   2107.67 o 
   3   9   2    11255.41    14794.50    222.85 o 
   4   9   2     6705.70     7615.87    159.94 o 
   5   9   2     3209.39     3402.66     92.20 o 
   6   9   2      466.13      511.02     22.10 o 
   7   9   2      484.30      472.25     22.33 o 
   8   9   2      775.79      690.00     22.36 o 
   9   9   2       80.67       78.16     11.27 o 
 -10  10   2      221.36      165.58     14.80 o 
  -9  10   2     4171.29     4447.21    130.39 o 
  -8  10   2      948.24      972.97     31.08 o 
  -7  10   2     2684.62     2504.39     70.86 o 
  -6  10   2      628.42      642.39     22.35 o 
  -5  10   2      518.73      521.80     18.58 o 
  -4  10   2     2517.89     2231.34     66.43 o 
  -3  10   2    34123.37    32026.82    260.07 o 
  -2  10   2     2723.60     1766.18    739.24 o 
  -1  10   2     2776.30     2928.47    294.91 o 
   0  10   2      160.22      132.62     19.14 o 
   1  10   2    19457.87    18918.86    146.76 o 
   2  10   2     2469.24     2642.60    457.43 o 
   3  10   2      579.32      536.13     22.58 o 
   4  10   2      267.10      268.97     19.97 o 
   5  10   2     4065.42     3879.86    115.83 o 
   6  10   2     2459.85     2390.52     69.86 o 
   7  10   2     1626.60     1704.83     49.57 o 
   8  10   2      250.41      320.13     17.38 o 
   9  10   2     1444.34     1438.25     43.20 o 
 -10  11   2      535.33      568.24     19.05 o 
  -9  11   2     1117.18     1348.94     45.95 o 
  -8  11   2       80.81      144.12     17.60 o 
  -7  11   2     1537.52     1463.60     44.13 o 
  -6  11   2        0.24       42.94     13.37 o 
  -5  11   2     5910.95     5468.83    118.64 o 
  -4  11   2    14314.20    13302.17    172.25 o 
  -3  11   2     6288.83     5628.55    105.66 o 
  -2  11   2     3981.24     2864.88   1068.15 o 
  -1  11   2      293.08      382.41     44.18 o 
   0  11   2     3864.82     3040.09    306.79 o 
   1  11   2     2381.07     2141.47     64.90 o 
   2  11   2    27267.80    28143.38   5077.59 o 
   3  11   2    10243.59    13420.66    226.07 o 
   4  11   2      672.60      823.01     28.00 o 
   5  11   2       34.08       13.14     13.14 o 
   6  11   2      612.60      697.78     24.22 o 
   7  11   2      111.20      199.30     15.96 o 
   8  11   2     1271.78     1283.98     39.14 o 
   9  11   2       23.44       25.81      8.21 o 
 -10  12   2      952.70     1049.01     30.64 o 
  -9  12   2      119.50      106.11     17.14 o 
  -8  12   2     1634.92     1857.02     57.37 o 
  -7  12   2     3944.09     4186.07    112.84 o 
  -6  12   2     2377.47     2304.75     68.42 o 
  -5  12   2     4634.50     4381.57    110.12 o 
  -4  12   2    18280.37    17249.06    210.42 o 
  -3  12   2      820.60      544.43    478.37 o 
  -2  12   2    28953.77    18908.36   8306.28 o 
  -1  12   2     4906.06     4286.45    550.76 o 
   0  12   2     7797.13     6903.32    706.98 o 
   1  12   2    30820.99    30193.08    209.58 o 
   2  12   2     7430.98     6729.09   1469.97 o 
   3  12   2     3519.07     1957.48   1596.97 o 
   4  12   2     3284.66     3827.37    110.27 o 
   5  12   2      248.14      272.44     19.96 o 
   6  12   2      514.91      421.29     20.92 o 
   7  12   2     3461.71     3478.22     98.16 o 
   8  12   2     2886.96     3228.25     85.44 o 
   9  12   2     1022.27      952.96     28.29 o 
 -10  13   2       59.83       97.88     12.67 o 
  -9  13   2      888.41      962.49     27.79 o 
  -8  13   2      691.48      990.69     37.17 o 
  -7  13   2      115.86      201.88     19.01 o 
  -6  13   2       14.95       32.38     35.67 o 
  -5  13   2      851.67      870.09     25.19 o 
  -4  13   2      844.29      725.85     22.37 o 
  -3  13   2     4494.68     1062.32   1880.92 o 
  -2  13   2     4626.10     3236.26   1059.77 o 
  -1  13   2     1326.19      971.94    160.36 o 
   0  13   2     2459.70     2221.80    186.76 o 
   1  13   2     8679.76     9321.55    197.73 o 
   2  13   2    12431.48    12322.90   2093.01 o 
   3  13   2    19005.36    13698.18   9084.28 o 
   4  13   2      285.97      393.23     26.07 o 
   5  13   2       56.45       79.80     16.66 o 
   6  13   2        5.21       14.55     29.10 o 
   7  13   2       71.55       80.04     14.08 o 
   8  13   2     1038.26      882.50     28.98 o 
   9  13   2       12.90       38.48      7.74 o 
  -9  14   2     1410.91     1938.26     57.83 o 
  -8  14   2      774.70      998.82     42.83 o 
  -7  14   2        0.87      -41.77     41.77 o 
  -6  14   2       44.08       82.61     18.07 o 
  -5  14   2       14.00       18.77     37.55 o 
  -4  14   2     9000.87     9398.03    171.61 o 
  -3  14   2    13332.77     5228.04   5253.28 o 
  -2  14   2     6267.70     3944.41   1733.88 o 
  -1  14   2       17.80       39.59      7.93 o 
   0  14   2     4885.00     4650.61    304.85 o 
   1  14   2     4290.35     4266.42    127.61 o 
   2  14   2     3218.50     2925.67    593.53 o 
   3  14   2     1271.57      882.46    618.75 o 
   4  14   2    11438.85    12977.24    237.25 o 
   5  14   2       89.07       39.43     39.43 o 
   6  14   2     1783.96     2096.78     64.96 o 
   7  14   2     2164.54     2407.26     70.75 o 
   8  14   2       72.18      101.87     10.80 o 
  -9  15   2      868.56     1034.13     30.39 o 
  -8  15   2      408.10      609.89     31.73 o 
  -7  15   2     2154.74     2983.54     93.91 o 
  -6  15   2      266.83      377.68     24.19 o 
  -5  15   2     4610.72     5312.05    142.24 o 
  -4  15   2      265.84      300.18     19.26 o 
  -3  15   2     6166.78     1884.65   2711.69 o 
  -2  15   2     2350.87     1553.03    892.48 o 
  -1  15   2       20.55       56.64      8.84 o 
   0  15   2     1921.85     1992.45    183.25 o 
   1  15   2       30.98      138.08     37.08 o 
   2  15   2     2889.68     3053.76    943.98 o 
   3  15   2     5295.70     3474.83   2425.73 o 
   4  15   2      840.12     1052.63     33.42 o 
   5  15   2       38.23      102.32     15.96 o 
   6  15   2       73.01      103.51     15.96 o 
   7  15   2     4675.09     4494.80    104.44 o 
   8  15   2      148.21      108.24     11.04 o 
  -9  16   2       35.24       37.55     12.44 o 
  -8  16   2      519.45      743.07     29.39 o 
  -7  16   2       32.61      107.48     23.23 o 
  -6  16   2       83.87       22.06     48.82 o 
  -5  16   2      514.30      608.42     27.27 o 
  -4  16   2     2339.88     2645.57     82.84 o 
  -3  16   2      370.92      306.57    194.91 o 
  -2  16   2      223.78      171.73     51.08 o 
  -1  16   2      492.15      406.07     61.95 o 
   0  16   2      186.12      198.37     29.94 o 
   1  16   2     7217.13     7150.08    116.34 o 
   2  16   2     1516.80     1352.24    369.69 o 
   3  16   2      110.03      110.17     46.95 o 
   4  16   2      544.02      668.68     28.68 o 
   5  16   2       11.33       48.81     15.25 o 
   6  16   2      349.26      367.71     19.50 o 
   7  16   2      432.72      462.14     18.10 o 
   8  16   2        1.53        2.58     19.95 o 
  -8  17   2     4312.74     5441.70    130.26 o 
  -7  17   2        0.39        0.00     46.69 o 
  -6  17   2     1129.30     1793.73     51.84 o 
  -5  17   2       96.15      233.09     21.13 o 
  -4  17   2     1645.91     2100.63     66.34 o 
  -3  17   2     1658.38      812.53    669.46 o 
  -2  17   2     6204.47     4415.94   1913.51 o 
  -1  17   2     5007.84     4620.70    715.78 o 
   0  17   2      244.97      240.41     26.77 o 
   1  17   2     2914.68     3045.20    328.55 o 
   2  17   2       21.77       72.19     19.13 o 
   3  17   2     2435.44     1693.23    958.18 o 
   4  17   2     1939.58     2182.06     64.99 o 
   5  17   2       12.93       65.47     14.31 o 
   6  17   2      299.79      228.82     15.50 o 
   7  17   2      415.89      380.82     16.22 o 
  -8  18   2      986.51     1310.44     39.60 o 
  -7  18   2       65.91       62.20     17.37 o 
  -6  18   2      369.69      538.81     32.19 o 
  -5  18   2     2159.74     2738.89     89.18 o 
  -4  18   2       75.53       80.98     20.19 o 
  -3  18   2     3298.82     1434.98   1354.50 o 
  -2  18   2      219.58      281.59    104.39 o 
  -1  18   2     2348.42     2382.79    290.55 o 
   0  18   2        0.33       31.17     24.29 o 
   1  18   2     5868.33     5857.30    905.58 o 
   2  18   2        9.39       13.98     15.18 o 
   3  18   2     5275.28     4102.03   2027.60 o 
   4  18   2      357.57      395.20     22.09 o 
   5  18   2     4097.97     4432.29    118.69 o 
   6  18   2      166.21      199.35     13.85 o 
   7  18   2      510.34      641.90     20.70 o 
  -7  19   2      309.39      462.88     20.91 o 
  -6  19   2      299.07      462.80     28.19 o 
  -5  19   2     5237.58     7681.90    201.73 o 
  -4  19   2       70.79      109.14     20.18 o 
  -3  19   2      829.07      605.98    317.16 o 
  -2  19   2     1373.94     1141.64    413.19 o 
  -1  19   2     1645.43     1566.53     91.48 o 
   0  19   2        1.68      -31.44     60.30 o 
   1  19   2      630.47      732.96    104.90 o 
   2  19   2      682.51      644.30    213.48 o 
   3  19   2     4581.85     3505.45   1695.55 o 
   4  19   2        1.86       26.05     17.36 o 
   5  19   2        0.12       35.20     11.73 o 
   6  19   2      125.90      147.44     12.68 o 
  -7  20   2      683.34      775.67     22.83 o 
  -6  20   2     1307.31     1486.60     47.42 o 
  -5  20   2      255.33      314.98     28.66 o 
  -4  20   2      413.52      434.07     27.73 o 
  -3  20   2       63.18       72.44     23.12 o 
  -2  20   2     7939.15     6457.33   1582.19 o 
  -1  20   2        6.36       22.65     28.44 o 
   0  20   2     3379.17     3330.87    339.74 o 
   1  20   2      786.18      846.03    103.19 o 
   2  20   2     2010.64     1652.87    559.59 o 
   3  20   2       26.89       12.36     20.26 o 
   4  20   2     4189.31     4657.15    124.97 o 
   5  20   2      469.42      600.24     21.16 o 
   6  20   2       24.87       66.88     11.03 o 
  -6  21   2        0.04        6.80     13.61 o 
  -5  21   2      897.37     1287.57     37.68 o 
  -4  21   2     4059.13     5432.78    156.13 o 
  -3  21   2     1123.46     1135.61    423.83 o 
  -2  21   2        0.22      -27.63     27.63 o 
  -1  21   2      103.71      118.47     16.43 o 
   0  21   2     1567.96     1596.47    264.47 o 
   1  21   2        0.52       26.57     43.06 o 
   2  21   2     5910.27     5165.04   1409.30 o 
   3  21   2      141.94      142.21     54.82 o 
   4  21   2      306.97      427.60     18.80 o 
   5  21   2     1086.43     1190.11     35.61 o 
  -6  22   2       49.67       74.17     12.44 o 
  -5  22   2       52.79      135.42     17.60 o 
  -4  22   2       63.58       56.10     19.72 o 
  -3  22   2     2678.49     2364.03    646.46 o 
  -2  22   2      199.28      242.84     44.38 o 
  -1  22   2        0.04      -13.87     37.90 o 
   0  22   2      508.10      635.27    114.03 o 
   1  22   2     1543.00     1375.11    303.10 o 
   2  22   2       40.10       28.51     11.35 o 
   3  22   2        2.16      -11.01     17.94 o 
   4  22   2       15.02       12.20     26.28 o 
   5  22   2      686.11      776.82     23.31 o 
  -5  23   2       40.22       -8.45     28.40 o 
  -4  23   2       78.31       72.06     17.37 o 
  -3  23   2     1742.25     1661.46    556.19 o 
  -2  23   2       72.25       76.62     18.85 o 
  -1  23   2      837.96      944.15    252.04 o 
   0  23   2      312.60      422.66    111.13 o 
   1  23   2      163.46      149.49     16.32 o 
   2  23   2      103.20      150.23     62.91 o 
   3  23   2     2132.66     1601.50   1162.32 o 
   4  23   2      372.53      409.75     18.10 o 
  -4  24   2     1676.30     1792.59     54.90 o 
  -3  24   2       32.03       -6.07     29.10 o 
  -2  24   2        9.59       19.42     11.73 o 
  -1  24   2        1.24      -21.42     21.42 o 
   0  24   2       28.82       56.73     26.64 o 
   1  24   2      199.28      148.17     42.98 o 
   2  24   2       39.29       -9.41     33.33 o 
   3  24   2        0.86      -18.42     18.42 o 
  -2  25   2      756.86      599.12    497.71 o 
  -1  25   2       28.86       33.95     12.33 o 
   0  25   2       29.65        1.63     19.68 o 
   1  25   2      171.21      115.59     66.11 o 
 -11   1   3      478.76      478.46     18.81 o 
 -10   1   3      164.92      111.29     16.67 o 
  -9   1   3       22.87       36.14     12.91 o 
  -8   1   3     8301.16     6447.14    123.64 o 
  -7   1   3     8137.37     7289.62    118.72 o 
  -6   1   3     9593.43     9706.24    127.39 o 
  -5   1   3     3315.65     3433.72     67.75 o 
  -4   1   3    19989.90    21795.04    185.62 o 
  -3   1   3     7924.99     9645.93    132.43 o 
  -2   1   3     1603.47     1370.46     48.99 o 
  -1   1   3    11928.70     9716.21    128.08 o 
   0   1   3    16774.23    14347.39   1088.73 o 
   1   1   3    17343.17    15338.67   3018.05 o 
   2   1   3    35135.46    34817.11  10775.86 o 
   3   1   3     7782.79     9152.27    150.29 o 
   4   1   3      309.32      260.84     13.39 o 
   5   1   3     1183.73     1183.56     34.90 o 
   6   1   3       52.01       82.61     12.91 o 
   7   1   3       39.44       59.14     12.91 o 
   8   1   3        5.38      -18.77     28.39 o 
   9   1   3      118.51       67.61     11.27 o 
  10   1   3        3.13       13.14      7.27 o 
 -11   2   3      659.01      535.30     21.18 o 
 -10   2   3      334.46      211.92     19.74 o 
  -9   2   3     1958.47     1864.54     55.78 o 
  -8   2   3      655.49      741.92     22.11 o 
  -7   2   3       15.49       14.55     23.70 o 
  -6   2   3     3348.80     3828.90     78.34 o 
  -5   2   3    10212.32    10463.33    122.72 o 
  -4   2   3     4085.79     4183.56     73.26 o 
  -3   2   3    16465.16    21310.41    194.59 o 
  -2   2   3      205.20      256.00     16.69 o 
  -1   2   3    18707.15    15245.11    978.81 o 
   0   2   3     5704.01     5239.79    915.38 o 
   1   2   3     3599.72     3564.30    944.95 o 
   2   2   3      308.46      730.50    483.49 o 
   3   2   3    11713.93    12319.10    162.08 o 
   4   2   3       32.87       23.23      8.45 o 
   5   2   3    10592.21    10599.51    168.48 o 
   6   2   3      231.43      282.53     15.03 o 
   7   2   3        3.95        7.51     22.53 o 
   8   2   3      570.85      534.25     20.22 o 
   9   2   3     1266.35     1152.00     32.78 o 
  10   2   3      164.09      141.60      9.63 o 
 -11   3   3      509.88      537.80     20.93 o 
 -10   3   3      104.69      109.39     17.37 o 
  -9   3   3      209.75      282.03     16.44 o 
  -8   3   3      340.46      364.64     16.21 o 
  -7   3   3     2499.27     2372.80     71.10 o 
  -6   3   3      273.31      368.60     12.45 o 
  -5   3   3    13638.04    15781.39    157.00 o 
  -4   3   3     2657.73     3069.76     64.55 o 
  -3   3   3    40675.99    50727.14    332.27 o 
  -2   3   3      821.08      924.12     86.19 o 
  -1   3   3    22871.10    24047.41   3780.15 o 
   0   3   3      282.14      214.02     40.69 o 
   1   3   3     6253.85     5740.19   1417.25 o 
   2   3   3      743.87      807.88    159.70 o 
   3   3   3    23306.36    25927.77    242.76 o 
   4   3   3     2215.38     2365.40     63.29 o 
   5   3   3       23.89       34.97     11.73 o 
   6   3   3      126.79       64.32     12.91 o 
   7   3   3       10.98        0.00     24.64 o 
   8   3   3        0.35       -6.57     23.93 o 
   9   3   3       94.39       53.99     10.56 o 
  10   3   3      202.08      248.03     10.33 o 
 -11   4   3       81.07       37.79     11.03 o 
 -10   4   3     4300.19     4040.82    118.05 o 
  -9   4   3      827.44      879.09     25.65 o 
  -8   4   3     1397.03     1331.56     38.68 o 
  -7   4   3     2292.01     2162.32     60.38 o 
  -6   4   3     1711.55     2115.88     62.17 o 
  -5   4   3      212.01      167.94      9.40 o 
  -4   4   3    10432.51    11928.26    133.10 o 
  -3   4   3     1444.41     1700.98     49.73 o 
  -2   4   3    43597.71    53924.04   5951.12 o 
  -1   4   3     5681.57     6125.00    497.71 o 
   0   4   3    61775.05    63047.32  12342.23 o 
   1   4   3    16251.85    14925.96   3728.20 o 
   2   4   3    15014.52    12787.76   3412.47 o 
   3   4   3     8333.91     9730.63    140.83 o 
   4   4   3     1322.58     1443.47     41.07 o 
   5   4   3     2981.44     2892.03     87.88 o 
   6   4   3    12859.61    12375.95    187.71 o 
   7   4   3      234.85      289.57     17.14 o 
   8   4   3     6094.37     5623.48    118.54 o 
   9   4   3      101.14      113.38     11.74 o 
  10   4   3       20.28       24.87      7.51 o 
 -11   5   3       29.78       37.78     10.56 o 
 -10   5   3       89.51      148.11     17.37 o 
  -9   5   3       12.97      212.83     17.60 o 
  -8   5   3      778.16      829.08     27.53 o 
  -7   5   3     7205.58     7159.13    128.10 o 
  -6   5   3     1541.10     1480.19     46.29 o 
  -5   5   3     3164.20     2903.37     67.63 o 
  -4   5   3    10854.00    11664.90    134.85 o 
  -3   5   3    13419.72    14841.97    154.87 o 
  -2   5   3     3291.04     3166.29    314.17 o 
  -1   5   3    60792.34    69748.94   4789.51 o 
   0   5   3     2651.03     2508.77    413.78 o 
   1   5   3    11888.28    11067.17   2040.74 o 
   2   5   3    25049.79    23302.16   6608.81 o 
   3   5   3     3585.05     3953.44     89.79 o 
   4   5   3    10646.66    10754.08    158.62 o 
   5   5   3     3265.40     3977.85    101.76 o 
   6   5   3       50.67       22.77     32.86 o 
   7   5   3     2563.36     2154.83     59.69 o 
   8   5   3      295.67      296.45     14.80 o 
   9   5   3      876.28      845.38     25.43 o 
  10   5   3      228.63      270.86     10.34 o 
 -11   6   3      415.74      309.60     15.75 o 
 -10   6   3      439.14      469.15     20.21 o 
  -9   6   3     4943.97     5366.75    133.32 o 
  -8   6   3      864.73      711.63     23.54 o 
  -7   6   3     3442.47     3622.22     92.26 o 
  -6   6   3      188.86      197.02     12.45 o 
  -5   6   3     3120.30     2825.74     67.59 o 
  -4   6   3     6584.55     7040.83    106.19 o 
  -3   6   3    47479.66    55240.35    356.75 o 
  -2   6   3     9271.71     9909.73    103.16 o 
  -1   6   3    52322.73    60426.82   3237.15 o 
   0   6   3     8475.94     8136.17    835.47 o 
   1   6   3      915.21     1005.97    176.60 o 
   2   6   3      217.82      376.56    155.05 o 
   3   6   3    11129.20    11540.13    161.99 o 
   4   6   3      545.54      778.06     26.58 o 
   5   6   3    11671.33    12324.15    185.54 o 
   6   6   3     2657.66     2633.17     76.55 o 
   7   6   3      685.86      601.75     20.23 o 
   8   6   3       47.16       41.31     10.33 o 
   9   6   3     2189.47     2151.18     62.74 o 
 -11   7   3       90.20       79.81     10.80 o 
 -10   7   3        5.94      -14.31     34.49 o 
  -9   7   3       77.17      142.47     18.07 o 
  -8   7   3     2705.94     2363.18     76.32 o 
  -7   7   3      635.18      609.93     20.46 o 
  -6   7   3     4981.22     5293.96    104.62 o 
  -5   7   3      151.37      196.06     10.10 o 
  -4   7   3    29793.56    30629.21    249.00 o 
  -3   7   3     2356.08     2410.26     64.16 o 
  -2   7   3     4773.17     4789.63    560.40 o 
  -1   7   3      144.92      153.87     16.79 o 
   0   7   3     5927.12     5759.67    476.87 o 
   1   7   3     1134.81     1067.84    150.19 o 
   2   7   3    68965.22    70223.73  12170.67 o 
   3   7   3     1565.19     1824.65     52.23 o 
   4   7   3      393.72      479.25     18.80 o 
   5   7   3     1337.78     1234.17     34.91 o 
   6   7   3     1215.51      922.62     29.23 o 
   7   7   3       36.39      -29.80     29.80 o 
   8   7   3       93.81      148.82     14.79 o 
   9   7   3        0.77        7.27      8.92 o 
 -11   8   3      371.12      227.30     13.40 o 
 -10   8   3     2757.10     2853.26     87.06 o 
  -9   8   3       66.84       61.73     12.44 o 
  -8   8   3     2122.95     2375.10     68.35 o 
  -7   8   3     1764.46     1771.22     55.51 o 
  -6   8   3     2152.71     2397.09     64.61 o 
  -5   8   3     9011.49     9141.41    136.94 o 
  -4   8   3    33072.98    35584.87    284.16 o 
  -3   8   3     4131.09     4043.47     85.77 o 
  -2   8   3    49568.05    47726.54   8782.61 o 
  -1   8   3       77.32      206.21     98.95 o 
   0   8   3       99.88       70.71      6.51 o 
   1   8   3    27577.46    29205.86   4244.92 o 
   2   8   3     2656.95     2159.41    362.59 o 
   3   8   3     2446.64     2277.31     66.18 o 
   4   8   3     1393.31     1522.23     46.96 o 
   5   8   3     5304.60     5271.37    123.33 o 
   6   8   3      255.94      348.55     18.79 o 
   7   8   3      330.71      480.44     19.73 o 
   8   8   3     1276.62     1271.18     38.43 o 
   9   8   3      141.35      137.35     11.04 o 
 -11   9   3        3.38       15.25     10.32 o 
 -10   9   3      651.59      732.63     25.64 o 
  -9   9   3      494.07      552.45     25.15 o 
  -8   9   3     1712.91     1896.16     56.91 o 
  -7   9   3     4855.24     4088.50    106.56 o 
  -6   9   3       22.36      117.57     13.61 o 
  -5   9   3       15.09        0.00     22.53 o 
  -4   9   3      107.17      165.74     11.03 o 
  -3   9   3    18824.37    19923.53    210.07 o 
  -2   9   3      214.05      302.11     87.27 o 
  -1   9   3     8811.17     7833.77    225.21 o 
   0   9   3      301.55      348.71     95.53 o 
   1   9   3    10398.29    10380.97   1717.21 o 
   2   9   3      209.82      238.71     37.70 o 
   3   9   3    15843.58    17482.44    226.04 o 
   4   9   3     1049.17      916.19     28.51 o 
   5   9   3       54.00      -31.92     31.92 o 
   6   9   3     1124.17      894.68     27.10 o 
   7   9   3      533.50      498.67     19.51 o 
   8   9   3      333.06      229.55     15.27 o 
   9   9   3      220.57      152.20     10.33 o 
 -10  10   3       21.63       27.69     30.51 o 
  -9  10   3     1385.26     1686.10     51.89 o 
  -8  10   3     1508.44     1555.43     47.43 o 
  -7  10   3       41.83      123.91     16.43 o 
  -6  10   3     7943.88     8359.00    153.06 o 
  -5  10   3      590.25      662.13     19.99 o 
  -4  10   3     5033.62     5278.24    109.80 o 
  -3  10   3    14057.81    14050.98    182.10 o 
  -2  10   3     5457.72     4337.34   1010.53 o 
  -1  10   3     2482.28     2168.61    248.56 o 
   0  10   3    31478.31    34123.80   2753.77 o 
   1  10   3     2605.72     2536.35    437.05 o 
   2  10   3        1.06       51.49      7.42 o 
   3  10   3      234.01      282.56     16.21 o 
   4  10   3      941.57     1048.55     35.56 o 
   5  10   3       38.34       24.64     30.27 o 
   6  10   3     4864.09     4998.50    122.29 o 
   7  10   3       62.52      113.36     14.08 o 
   8  10   3      640.06      627.63     19.76 o 
   9  10   3        0.91       -7.04     16.66 o 
 -10  11   3       95.05      138.73     14.79 o 
  -9  11   3     1207.33     1539.39     46.44 o 
  -8  11   3      287.74      249.70     19.97 o 
  -7  11   3      325.36      356.15     17.85 o 
  -6  11   3     1699.61     1816.38     56.92 o 
  -5  11   3     1497.71     1999.80     59.96 o 
  -4  11   3      981.71      968.61     28.04 o 
  -3  11   3     2462.82     2487.39     69.73 o 
  -2  11   3     5041.69     4116.18    935.83 o 
  -1  11   3     1561.25     1389.71    119.12 o 
   0  11   3        3.14       33.75     17.83 o 
   1  11   3     6132.89     5743.22    905.00 o 
   2  11   3    11465.19    10940.01   2264.05 o 
   3  11   3     4129.00     4170.09    115.47 o 
   4  11   3     4569.43     5320.78    130.86 o 
   5  11   3     1185.59     1230.31     33.70 o 
   6  11   3       26.62      -12.91     30.98 o 
   7  11   3     6613.81     5764.52    119.98 o 
   8  11   3       59.09       46.47      9.86 o 
   9  11   3      239.61      278.85     11.75 o 
 -10  12   3      349.55      303.17     16.92 o 
  -9  12   3      276.06      233.96     21.85 o 
  -8  12   3        0.75       34.49     17.36 o 
  -7  12   3       29.09       48.58     16.19 o 
  -6  12   3      403.45      537.22     22.09 o 
  -5  12   3     2337.25     2453.76     67.96 o 
  -4  12   3      280.13      229.28     15.74 o 
  -3  12   3     1336.97      730.46    641.38 o 
  -2  12   3     4191.57     3749.20    989.81 o 
  -1  12   3       91.55       86.70     11.27 o 
   0  12   3     3215.06     3231.97    206.54 o 
   1  12   3     3598.05     3482.38    577.29 o 
   2  12   3     4740.12     4513.24   1034.38 o 
   3  12   3      470.75      447.35    118.95 o 
   4  12   3     1046.77     1167.80     35.57 o 
   5  12   3       19.00       19.71     14.08 o 
   6  12   3       59.86       68.06     12.67 o 
   7  12   3      343.73      316.48     16.45 o 
   8  12   3        3.14       12.20      9.15 o 
 -10  13   3      108.13      111.98     15.73 o 
  -9  13   3      115.20      172.08     18.55 o 
  -8  13   3     1378.59     1821.16     57.55 o 
  -7  13   3       19.28       25.81     18.30 o 
  -6  13   3     1197.89     1565.02     47.85 o 
  -5  13   3     3561.21     3847.35    102.50 o 
  -4  13   3     6930.14     7676.55    157.85 o 
  -3  13   3      466.45      411.21    248.02 o 
  -2  13   3     2579.45     1726.57    628.74 o 
  -1  13   3     6644.80     6967.82    558.07 o 
   0  13   3     2893.75     2680.69    160.90 o 
   1  13   3       25.98       32.13     11.32 o 
   2  13   3      437.20      547.10    125.29 o 
   3  13   3     5737.03     4724.28   1617.60 o 
   4  13   3    15423.82    15838.46    235.79 o 
   5  13   3     2697.63     3058.80     85.08 o 
   6  13   3     1039.64      877.45     26.85 o 
   7  13   3      311.04      252.32     15.51 o 
   8  13   3      565.40      559.61     16.47 o 
  -9  14   3     1699.82     2582.84     74.92 o 
  -8  14   3      308.85      497.10     29.84 o 
  -7  14   3      976.05     1087.77     35.56 o 
  -6  14   3       23.76      -37.31     44.59 o 
  -5  14   3     1744.74     2259.83     73.93 o 
  -4  14   3      118.28      216.21     16.43 o 
  -3  14   3    16204.94     9709.62   6608.65 o 
  -2  14   3     2311.93     2003.82    582.24 o 
  -1  14   3     7045.17     7166.49    590.09 o 
   0  14   3     2569.16     2761.72    264.23 o 
   1  14   3     6041.97     5813.77   1079.58 o 
   2  14   3      174.59      256.75     31.58 o 
   3  14   3     1062.87      891.98    268.81 o 
   4  14   3     1066.03     1079.19     33.45 o 
   5  14   3     1012.79     1094.26     32.97 o 
   6  14   3     3250.97     3012.90     79.33 o 
   7  14   3      164.72      217.19     14.32 o 
   8  14   3        8.80       15.96     15.96 o 
  -9  15   3      608.65      879.49     31.53 o 
  -8  15   3      486.59      641.11     35.03 o 
  -7  15   3     2256.89     2825.18     84.48 o 
  -6  15   3        6.43       94.56     19.71 o 
  -5  15   3     1601.46     1982.78     60.66 o 
  -4  15   3     2354.76     2151.66     64.15 o 
  -3  15   3     2650.14     1161.43    962.84 o 
  -2  15   3     2566.36     2257.54    562.62 o 
  -1  15   3     2674.26     2535.87    184.35 o 
   0  15   3     1348.73     1402.52     97.89 o 
   1  15   3        5.05       57.39     47.87 o 
   2  15   3      532.99      469.21    248.53 o 
   3  15   3     7248.82     6018.26   2094.23 o 
   4  15   3      577.07      716.97     23.99 o 
   5  15   3      405.34      418.07     21.15 o 
   6  15   3      275.54      206.71     15.03 o 
   7  15   3      551.75      627.95     19.52 o 
   8  15   3        4.12       -3.29     17.36 o 
  -9  16   3      168.65      199.61     15.50 o 
  -8  16   3      446.91      800.20     33.15 o 
  -7  16   3      466.05      665.24     29.62 o 
  -6  16   3     3628.10     3977.03    117.71 o 
  -5  16   3     1937.87     2055.83     58.61 o 
  -4  16   3     5360.52     5696.70    153.63 o 
  -3  16   3     1750.39     1133.84    676.94 o 
  -2  16   3    26177.46    21878.27   4915.34 o 
  -1  16   3      629.42      637.72     17.52 o 
   0  16   3      897.99      861.18    127.50 o 
   1  16   3     4701.06     4851.98    783.28 o 
   2  16   3     1644.64     1512.77    426.86 o 
   3  16   3     1536.42     1225.11    500.41 o 
   4  16   3     1990.99     2334.93     70.20 o 
   5  16   3     2464.32     2522.85     72.94 o 
   6  16   3        2.39        5.87     21.59 o 
   7  16   3      223.49      251.55     12.92 o 
  -8  17   3      368.66      454.30     26.09 o 
  -7  17   3       73.30      138.01     24.41 o 
  -6  17   3      285.39      391.58     27.72 o 
  -5  17   3       49.53       53.74     15.25 o 
  -4  17   3     4396.16     4401.77    119.46 o 
  -3  17   3      815.52      559.30    255.13 o 
  -2  17   3      506.60      447.48     49.25 o 
  -1  17   3       25.55       55.62     13.96 o 
   0  17   3     1248.27     1435.63    209.46 o 
   1  17   3      740.98     1014.02    189.65 o 
   2  17   3     1987.98     1828.53    544.14 o 
   3  17   3     2633.43     2215.48    748.23 o 
   4  17   3       14.88       -5.63     13.84 o 
   5  17   3      838.83      859.22     25.42 o 
   6  17   3       94.91       88.03     12.44 o 
   7  17   3       38.47       58.91      8.92 o 
  -8  18   3      407.56      455.14     19.28 o 
  -7  18   3      357.09      413.35     25.14 o 
  -6  18   3      831.55     1019.28     34.60 o 
  -5  18   3       89.32      162.43     22.06 o 
  -4  18   3     1042.92     1021.13     32.27 o 
  -3  18   3    12191.45     8308.59   3773.92 o 
  -2  18   3     2118.32     1795.50    321.74 o 
  -1  18   3     4709.72     4566.46    273.70 o 
   0  18   3     2860.34     3076.32    346.45 o 
   1  18   3      173.16      186.56     37.33 o 
   2  18   3      446.41      343.35     54.29 o 
   3  18   3      197.61      168.73     59.06 o 
   4  18   3      132.65      132.64     15.26 o 
   5  18   3      791.64      929.53     31.07 o 
   6  18   3      720.33      870.44     25.19 o 
  -7  19   3      112.05      153.53     19.95 o 
  -6  19   3       13.01       29.10     43.65 o 
  -5  19   3      161.67      116.69     17.61 o 
  -4  19   3      368.88      322.85     20.44 o 
  -3  19   3      172.06      178.10     70.67 o 
  -2  19   3      764.76      765.00    110.01 o 
  -1  19   3     2412.46     2604.27    385.41 o 
   0  19   3      624.25      498.11    130.65 o 
   1  19   3     3548.35     3288.57    440.74 o 
   2  19   3      732.84      727.91    133.06 o 
   3  19   3        1.83        6.73     21.35 o 
   4  19   3     1161.11     1312.43     39.13 o 
   5  19   3       76.57       97.17     11.03 o 
   6  19   3       49.27       43.42      9.86 o 
  -7  20   3       40.44       87.31     14.32 o 
  -6  20   3      421.29      671.34     28.68 o 
  -5  20   3     1049.62     1261.75     37.46 o 
  -4  20   3     1968.73     2304.78     67.85 o 
  -3  20   3      249.71      194.27     37.58 o 
  -2  20   3      181.15      156.78     37.10 o 
  -1  20   3      235.41      199.10     33.35 o 
   0  20   3     5552.49     5970.44   1195.33 o 
   1  20   3     1837.68     1558.22    194.56 o 
   2  20   3      158.74      114.20     11.27 o 
   3  20   3       42.00       33.92     11.26 o 
   4  20   3       15.67       28.63     12.20 o 
   5  20   3        0.15      -14.78     21.12 o 
  -6  21   3      250.57      414.62     21.85 o 
  -5  21   3      203.76      351.80     25.13 o 
  -4  21   3       62.71      133.31     18.07 o 
  -3  21   3      982.69      880.80    203.50 o 
  -2  21   3       26.77       -8.67     24.50 o 
  -1  21   3      104.98      124.65     30.28 o 
   0  21   3      951.03      897.50    142.36 o 
   1  21   3      623.66      699.63    126.89 o 
   2  21   3      241.19      230.89     70.23 o 
   3  21   3     2073.29     1714.85    602.55 o 
   4  21   3     2041.41     2118.44     64.15 o 
   5  21   3        7.85       33.09     11.50 o 
  -6  22   3      228.51      310.57     15.97 o 
  -5  22   3     1907.85     3074.64     90.17 o 
  -4  22   3     1207.02     1566.17     51.18 o 
  -3  22   3      678.15      715.29    100.23 o 
  -2  22   3       38.25       28.81     13.49 o 
  -1  22   3      442.42      481.22     95.78 o 
   0  22   3       31.74       68.31     33.56 o 
   1  22   3     3908.76     3781.68    712.49 o 
   2  22   3     1251.50      860.55    271.47 o 
   3  22   3     1583.94      956.60    615.45 o 
   4  22   3       25.96       34.73     11.03 o 
  -5  23   3     1601.88     2414.96     67.42 o 
  -4  23   3      212.38      345.97     21.37 o 
  -3  23   3      497.48      507.15    121.93 o 
  -2  23   3       31.95       75.68     29.22 o 
  -1  23   3     1404.15     1487.41    311.42 o 
   0  23   3        0.02       12.65     12.50 o 
   1  23   3      205.07      159.89     33.94 o 
   2  23   3     2413.32     1631.32   1197.02 o 
   3  23   3     1176.05     1269.67    702.84 o 
  -3  24   3        9.27       24.12     20.53 o 
  -2  24   3     1727.72     1455.92    500.20 o 
  -1  24   3       92.73       56.50      9.69 o 
   0  24   3     1480.78     1157.76    283.82 o 
   1  24   3      295.68      274.43    111.85 o 
   2  24   3      151.34      156.42    106.96 o 
 -11   0   4     1278.63      981.55     28.07 o 
 -10   0   4     1730.45     1502.82     49.36 o 
  -9   0   4      948.88      816.38     23.78 o 
  -8   0   4       46.90       20.42     24.41 o 
  -7   0   4     3463.15     3307.30     83.74 o 
  -6   0   4     8289.94    10557.79    147.28 o 
  -5   0   4     2083.26     2321.23     65.66 o 
  -4   0   4     4065.47     4122.74     90.92 o 
  -3   0   4       16.42      -15.25     26.75 o 
  -2   0   4   104900.20   112352.60   5997.66 o 
  -1   0   4     7930.35     6911.67    181.65 o 
   0   0   4    97461.25    94089.23  12225.63 o 
   1   0   4      437.10      431.85     30.82 o 
   2   0   4    44670.55    48066.62   9361.63 o 
   3   0   4     1610.21     2286.70     67.40 o 
   4   0   4    19574.63    21970.28    272.43 o 
   5   0   4        8.41       17.36     31.91 o 
   6   0   4     5287.81     6488.37    145.98 o 
   7   0   4      131.39      164.33     16.90 o 
   8   0   4     6840.58     6802.38    136.47 o 
   9   0   4      193.08      164.62     13.15 o 
 -11   1   4      609.63      495.89     18.58 o 
 -10   1   4       24.19        0.00     26.75 o 
  -9   1   4      134.60        4.46     28.88 o 
  -8   1   4      635.71      477.48     16.70 o 
  -7   1   4    15536.19    14216.40    174.98 o 
  -6   1   4     5568.80     5812.10    105.01 o 
  -5   1   4     4114.81     5471.51    109.37 o 
  -4   1   4     3255.92     3746.39     94.10 o 
  -3   1   4      485.04      437.53     14.36 o 
  -2   1   4     6838.55     5959.88    127.07 o 
  -1   1   4    36045.63    33038.48   1658.36 o 
   0   1   4    16856.20    15475.54   1268.44 o 
   1   1   4     1060.20     1265.15    286.38 o 
   2   1   4       79.57      713.82    443.09 o 
   3   1   4      450.93      492.66     17.87 o 
   4   1   4      501.59      603.65     19.99 o 
   5   1   4     1957.60     1677.82     51.08 o 
   6   1   4      315.09      242.91     16.44 o 
   7   1   4       73.45       79.80     13.38 o 
   8   1   4      357.66      336.94     18.33 o 
   9   1   4      914.06      912.05     27.32 o 
 -11   2   4       10.22       16.66     24.87 o 
 -10   2   4      921.22      908.43     29.90 o 
  -9   2   4     2766.90     2599.91     69.22 o 
  -8   2   4     3383.91     2844.10     81.27 o 
  -7   2   4      192.93      110.60     11.27 o 
  -6   2   4        0.67       15.49     20.88 o 
  -5   2   4      910.71     1038.64     30.64 o 
  -4   2   4     2410.87     3213.47     85.34 o 
  -3   2   4     6647.32     8451.41    123.75 o 
  -2   2   4     4440.47     3568.63    157.05 o 
  -1   2   4   120887.27   120774.38  12103.53 o 
   0   2   4      445.10      566.58    142.50 o 
   1   2   4     2839.74     2885.97    866.08 o 
   2   2   4        0.80       99.59     61.48 o 
   3   2   4     1675.32     2008.82     60.55 o 
   4   2   4       43.46       41.54     11.50 o 
   5   2   4    28129.04    30550.72    311.61 o 
   6   2   4      879.09      958.42     29.90 o 
   7   2   4      672.06      497.98     20.23 o 
   8   2   4     1223.11     1227.26     39.60 o 
   9   2   4      142.54      164.35     12.44 o 
 -11   3   4      688.86      808.35     23.30 o 
 -10   3   4     3215.24     2848.16     78.38 o 
  -9   3   4        2.26       23.23     25.58 o 
  -8   3   4    10977.98     8942.65    146.28 o 
  -7   3   4        1.65       63.12      9.62 o 
  -6   3   4     8492.15     8360.11    128.60 o 
  -5   3   4      816.96      980.17     29.21 o 
  -4   3   4    12671.56    15204.40    189.80 o 
  -3   3   4     2062.54     2366.08     64.61 o 
  -2   3   4    17876.21    17899.32    806.43 o 
  -1   3   4    17735.92    17526.50   3314.17 o 
   0   3   4     3660.58     4167.81   1111.11 o 
   1   3   4     1615.36     1695.58    382.35 o 
   2   3   4    14113.81    13969.34   2988.97 o 
   3   3   4      989.23      821.80     25.93 o 
   4   3   4      594.73      496.13     17.64 o 
   5   3   4     1042.50     1074.64     31.81 o 
   6   3   4     6349.53     6393.37    137.40 o 
   7   3   4        0.30       23.93     11.97 o 
   8   3   4      785.20      719.94     20.95 o 
   9   3   4       29.27       73.92     10.80 o 
 -11   4   4      373.28      374.86     17.16 o 
 -10   4   4      615.60      666.79     21.64 o 
  -9   4   4      360.44      339.05     16.68 o 
  -8   4   4       25.31       19.95     26.75 o 
  -7   4   4        1.78       -5.87     23.70 o 
  -6   4   4     1171.26     1325.76     38.67 o 
  -5   4   4     4904.49     5677.55    105.59 o 
  -4   4   4     1664.86     2051.74     60.12 o 
  -3   4   4     1014.06      953.05     29.27 o 
  -2   4   4     9586.89    11341.51   2055.77 o 
  -1   4   4     9380.47    10053.89   2180.96 o 
   0   4   4    18201.42    17144.32   3904.20 o 
   1   4   4      822.20      735.97    192.26 o 
   2   4   4       29.96       19.02    131.30 o 
   3   4   4      784.71     1027.96     31.09 o 
   4   4   4     1537.86     1556.84     47.71 o 
   5   4   4     2559.27     2546.83     73.00 o 
   6   4   4      697.00      857.06     25.64 o 
   7   4   4      552.73      499.65     19.28 o 
   8   4   4      449.48      476.21     18.10 o 
   9   4   4       41.97       45.06      8.68 o 
 -11   5   4      443.83      420.59     19.75 o 
 -10   5   4     1143.62     1214.92     37.47 o 
  -9   5   4      269.97      216.56     14.80 o 
  -8   5   4     6740.02     6186.85    125.79 o 
  -7   5   4    18605.29    17256.55    205.49 o 
  -6   5   4     1833.23     1665.07     52.26 o 
  -5   5   4      252.32      690.66     22.79 o 
  -4   5   4     1518.95     2098.67     61.24 o 
  -3   5   4      432.17      495.82     15.52 o 
  -2   5   4      900.98      727.16     36.57 o 
  -1   5   4     6920.88     6426.99    822.14 o 
   0   5   4      129.31      201.25     29.35 o 
   1   5   4     1243.41     1202.31    261.41 o 
   2   5   4      140.34      176.22     63.16 o 
   3   5   4     2384.68     2539.75     74.48 o 
   4   5   4     4855.75     4365.75    102.93 o 
   5   5   4     3903.28     3563.25     95.04 o 
   6   5   4       93.07       80.04     12.44 o 
   7   5   4       19.03       30.98     11.97 o 
   8   5   4      269.08      218.68     15.74 o 
   9   5   4      197.94      141.61     11.04 o 
 -11   6   4       88.93       89.67     13.38 o 
 -10   6   4       54.73       72.05     12.91 o 
  -9   6   4        1.20      -28.16     28.16 o 
  -8   6   4        6.02        9.62     26.75 o 
  -7   6   4      674.69      677.79     22.11 o 
  -6   6   4     2740.28     2757.10     78.07 o 
  -5   6   4     1449.17     1661.18     52.19 o 
  -4   6   4      495.34      434.20     17.41 o 
  -3   6   4     1624.56     1653.82     49.70 o 
  -2   6   4      176.45      201.61     14.80 o 
  -1   6   4     4769.23     4978.54    459.29 o 
   0   6   4     5968.27     5661.74    726.64 o 
   1   6   4     8354.28     8079.98   1304.75 o 
   2   6   4     3460.89     3023.96    662.36 o 
   3   6   4     3111.54     3296.22     84.92 o 
   4   6   4     1773.59     1673.85     50.58 o 
   5   6   4     2146.96     1907.62     57.02 o 
   6   6   4        3.85      -30.04     30.04 o 
   7   6   4     1050.89     1063.10     32.74 o 
   8   6   4     1572.77     1499.61     43.20 o 
   9   6   4      258.41      224.82     11.98 o 
 -11   7   4     1583.02     1866.56     57.43 o 
 -10   7   4       35.78       48.11     13.38 o 
  -9   7   4      114.70      151.41     13.62 o 
  -8   7   4       32.33       15.49     28.16 o 
  -7   7   4     9654.45     8925.61    153.71 o 
  -6   7   4     4651.79     5170.29    110.92 o 
  -5   7   4      359.57      324.32     15.04 o 
  -4   7   4     2868.56     3407.46     89.41 o 
  -3   7   4     3951.94     3931.15     92.13 o 
  -2   7   4     2869.46     3765.03    601.40 o 
  -1   7   4     6682.61     7502.35    647.75 o 
   0   7   4        5.64       11.74     13.92 o 
   1   7   4     6842.86     5910.65   1056.15 o 
   2   7   4      710.45      561.37    121.72 o 
   3   7   4    12299.99    11975.77    167.37 o 
   4   7   4     5359.92     5523.97    117.68 o 
   5   7   4      972.46      967.28     31.09 o 
   6   7   4       81.80      102.10     12.44 o 
   7   7   4     2142.50     1862.12     54.16 o 
   8   7   4       29.45       61.02     12.67 o 
   9   7   4       72.34      108.44      9.86 o 
 -11   8   4      355.66      306.73     17.86 o 
 -10   8   4      770.24      851.32     28.01 o 
  -9   8   4      445.41      478.07     20.21 o 
  -8   8   4      945.83      965.90     27.55 o 
  -7   8   4      450.57      502.30     20.45 o 
  -6   8   4      577.24      739.19     21.64 o 
  -5   8   4       41.14       19.95     12.44 o 
  -4   8   4       47.65       95.99     11.73 o 
  -3   8   4      884.01     1035.21     29.69 o 
  -2   8   4    28354.89    31327.66    771.76 o 
  -1   8   4     1152.92     1060.05     93.59 o 
   0   8   4    12748.20    12515.50   1224.02 o 
   1   8   4       60.74       92.97      8.80 o 
   2   8   4    10979.91    10192.98   1726.46 o 
   3   8   4      547.53      639.71     22.11 o 
   4   8   4     3758.45     3692.20     97.39 o 
   5   8   4      119.03      157.28     14.55 o 
   6   8   4      920.97      848.79     26.37 o 
   7   8   4     1098.28     1024.45     30.63 o 
   8   8   4      984.07     1022.39     30.62 o 
   9   8   4      102.63      110.34     10.33 o 
 -11   9   4      216.57      277.88     16.44 o 
 -10   9   4       78.55       89.19     14.32 o 
  -9   9   4      411.13      488.59     21.62 o 
  -8   9   4     2417.10     2306.59     68.18 o 
  -7   9   4      542.50      418.76     22.10 o 
  -6   9   4    11771.54    11957.83    186.64 o 
  -5   9   4     8385.95     9742.81    170.83 o 
  -4   9   4     1025.14     1066.31     30.17 o 
  -3   9   4     1383.91     1807.00     58.80 o 
  -2   9   4      378.33      319.90     68.05 o 
  -1   9   4     3817.65     4757.40    855.81 o 
   0   9   4    21129.79    21016.31   2358.64 o 
   1   9   4     1349.84     1406.22    183.81 o 
   2   9   4       98.68      335.12     39.32 o 
   3   9   4    11790.51    12539.33    180.41 o 
   4   9   4     7978.62     8383.15    149.47 o 
   5   9   4       29.11       31.92     12.20 o 
   6   9   4      938.66      838.01     23.78 o 
   7   9   4      426.69      389.67     16.69 o 
   8   9   4      272.94      232.33     14.33 o 
   9   9   4      957.10     1081.54     31.60 o 
 -10  10   4      599.42      613.49     26.35 o 
  -9  10   4     3999.26     4874.20    135.30 o 
  -8  10   4      208.69      232.48     19.02 o 
  -7  10   4     2214.90     2731.85     82.33 o 
  -6  10   4      353.51      414.25     20.21 o 
  -5  10   4     3694.32     4643.15    122.63 o 
  -4  10   4      297.97      350.77     18.80 o 
  -3  10   4    14956.07    17650.74    221.55 o 
  -2  10   4      184.03      196.76      9.29 o 
  -1  10   4    38185.51    45295.45   9209.49 o 
   0  10   4       75.46      186.35     48.59 o 
   1  10   4       58.92      219.55    100.81 o 
   2  10   4      813.37      783.29    127.62 o 
   3  10   4      245.78      254.61     17.15 o 
   4  10   4     2024.00     1885.36     52.97 o 
   5  10   4     6671.16     6747.69    134.64 o 
   6  10   4      537.83      476.58     18.57 o 
   7  10   4       39.17       33.56     11.97 o 
   8  10   4        6.10       14.31     18.77 o 
 -10  11   4      179.63      179.64     17.14 o 
  -9  11   4        4.94       26.98     16.89 o 
  -8  11   4     3077.87     3157.61     97.07 o 
  -7  11   4     3546.47     3769.86    104.84 o 
  -6  11   4       39.77      111.47     16.90 o 
  -5  11   4      148.82      285.50     18.55 o 
  -4  11   4    10248.39    10557.10    184.23 o 
  -3  11   4     5168.08     5100.06    119.89 o 
  -2  11   4     8696.80     8153.78    803.38 o 
  -1  11   4    10663.33    13088.84   2509.09 o 
   0  11   4       52.06      314.00    174.03 o 
   1  11   4     2635.74     2708.08    349.74 o 
   2  11   4       73.44      136.42     18.89 o 
   3  11   4      497.05      678.04     23.28 o 
   4  11   4      407.01      482.00     20.68 o 
   5  11   4       37.16       52.33     12.44 o 
   6  11   4     1677.88     1407.70     43.44 o 
   7  11   4      156.71      162.00     12.91 o 
   8  11   4      799.34      839.21     25.20 o 
 -10  12   4     1643.39     2015.70     59.10 o 
  -9  12   4     1060.77     1255.68     34.64 o 
  -8  12   4      430.27      558.18     25.38 o 
  -7  12   4        6.07       25.11     35.90 o 
  -6  12   4     1886.04     2499.64     80.58 o 
  -5  12   4     3220.16     3610.54    100.25 o 
  -4  12   4     4343.49     5001.95    128.89 o 
  -3  12   4     3305.03     2850.89    831.80 o 
  -2  12   4    17992.75    17406.15    824.39 o 
  -1  12   4     6183.94     7191.06   1334.90 o 
   0  12   4    17855.54    18379.67   1960.80 o 
   1  12   4      107.14      221.81     79.23 o 
   2  12   4      247.00      262.76     41.10 o 
   3  12   4     1006.33      930.61    250.16 o 
   4  12   4     2612.87     2857.72     82.22 o 
   5  12   4     5072.20     4962.66    118.32 o 
   6  12   4     2211.34     2372.08     67.90 o 
   7  12   4      160.09      136.65     12.21 o 
   8  12   4       64.84       91.07      9.62 o 
 -10  13   4       64.68       65.25     18.31 o 
  -9  13   4      198.32      180.59     19.96 o 
  -8  13   4      402.16      342.40     22.80 o 
  -7  13   4     9746.00    10539.47    214.57 o 
  -6  13   4     1036.42     1200.84     38.63 o 
  -5  13   4      171.57      278.71     20.66 o 
  -4  13   4      649.61      695.84     25.17 o 
  -3  13   4       63.41       31.72      8.62 o 
  -2  13   4    10180.96     9783.05    660.88 o 
  -1  13   4     4486.91     4664.80    839.09 o 
   0  13   4      787.23      870.20     54.02 o 
   1  13   4      981.78     1145.36     90.69 o 
   2  13   4       62.50       97.23     27.81 o 
   3  13   4      899.56     1594.49   1040.55 o 
   4  13   4     2476.20     2422.49     74.59 o 
   5  13   4      820.49      746.09     24.24 o 
   6  13   4     2686.48     2260.66     64.24 o 
   7  13   4       35.09       62.19     11.03 o 
   8  13   4        0.27       19.24      8.45 o 
  -9  14   4      709.38     1108.98     35.30 o 
  -8  14   4     1081.22     1296.90     36.99 o 
  -7  14   4      549.21      706.32     31.51 o 
  -6  14   4     3409.32     3638.13    112.38 o 
  -5  14   4      448.90      573.50     24.68 o 
  -4  14   4       82.81       93.65     16.20 o 
  -3  14   4     3968.89     2770.85    850.42 o 
  -2  14   4      425.43      374.13     41.01 o 
  -1  14   4     9133.92    10103.09   1860.32 o 
   0  14   4     5128.92     5575.20    710.27 o 
   1  14   4     2113.90     2006.95    213.98 o 
   2  14   4     1555.12     1523.46    285.60 o 
   3  14   4      387.35      331.45     88.94 o 
   4  14   4     1598.59     1478.53     42.01 o 
   5  14   4      786.52      942.99     30.12 o 
   6  14   4        2.74       -7.74     23.00 o 
   7  14   4        0.94      -18.77     20.18 o 
  -9  15   4        2.87        3.29     41.30 o 
  -8  15   4      662.85      709.09     28.00 o 
  -7  15   4      187.80      169.07     22.54 o 
  -6  15   4     7035.63     8431.97    185.59 o 
  -5  15   4      450.04      404.74     24.68 o 
  -4  15   4       70.12      170.40     19.72 o 
  -3  15   4     3977.04     2745.32    915.56 o 
  -2  15   4      696.42      647.69     60.94 o 
  -1  15   4      743.38      951.66    327.21 o 
   0  15   4     6352.38     6226.96   1004.40 o 
   1  15   4    11322.99     9116.64   6358.68 o 
   2  15   4      540.83      400.54    216.08 o 
   3  15   4     5884.53     4143.68    984.33 o 
   4  15   4     2945.95     3082.94     81.84 o 
   5  15   4      267.12      297.83     17.62 o 
   6  15   4        0.08       15.96     21.12 o 
   7  15   4     2661.74     2496.76     65.07 o 
  -9  16   4      359.12      454.36     20.68 o 
  -8  16   4       61.00      171.10     19.72 o 
  -7  16   4      772.62     1105.41     33.89 o 
  -6  16   4      845.19     1040.88     31.07 o 
  -5  16   4     2178.81     2366.08     69.54 o 
  -4  16   4      154.69      216.70     16.43 o 
  -3  16   4       18.92       24.20     11.91 o 
  -2  16   4     1262.43     1133.26     23.80 o 
  -1  16   4      222.72      245.13     50.14 o 
   0  16   4    13619.62    13904.86   2113.72 o 
   1  16   4     1932.58     1727.34    231.02 o 
   2  16   4     1947.55     1701.68    293.18 o 
   3  16   4      397.01      309.46     67.33 o 
   4  16   4     2383.18     2365.92     70.55 o 
   5  16   4      318.46      368.14     18.32 o 
   6  16   4      695.05      847.88     24.00 o 
   7  16   4      172.18      166.97     11.27 o 
  -8  17   4      864.59     1356.20     40.75 o 
  -7  17   4      858.13     1200.07     35.79 o 
  -6  17   4     1892.21     1689.51     49.16 o 
  -5  17   4     1861.58     2375.23     70.17 o 
  -4  17   4      311.18      365.53     22.55 o 
  -3  17   4     1407.58     1103.50    178.79 o 
  -2  17   4     3836.30     3440.40    269.16 o 
  -1  17   4        9.14       77.19     28.63 o 
   0  17   4     5716.61     5279.77    609.66 o 
   1  17   4      352.18      323.41     44.29 o 
   2  17   4      465.26      397.47     80.86 o 
   3  17   4     2209.27     1964.88    365.27 o 
   4  17   4     7370.38     6939.74    136.25 o 
   5  17   4       17.65       12.91     11.03 o 
   6  17   4     2324.97     2044.06     61.16 o 
  -8  18   4      161.52      228.72     17.85 o 
  -7  18   4      845.50     1202.31     34.14 o 
  -6  18   4       39.93       89.18     18.54 o 
  -5  18   4     2008.94     2260.19     66.20 o 
  -4  18   4     1781.28     1923.38     59.52 o 
  -3  18   4     5347.60     4900.23    955.86 o 
  -2  18   4     2049.85     1744.33     36.08 o 
  -1  18   4        4.83       39.25     33.79 o 
   0  18   4       59.87       58.91     24.76 o 
   1  18   4      140.47      192.35     25.47 o 
   2  18   4      908.58      827.02    193.06 o 
   3  18   4      297.30      276.94     94.43 o 
   4  18   4      261.09      239.35     16.44 o 
   5  18   4      438.37      436.77     16.46 o 
   6  18   4       67.99       64.78      8.68 o 
  -7  19   4     1309.11     1690.72     49.56 o 
  -6  19   4     1600.62     2418.55     73.45 o 
  -5  19   4      277.55      464.63     23.49 o 
  -4  19   4      215.40      175.89     17.61 o 
  -3  19   4     2705.38     2198.10    338.10 o 
  -2  19   4      131.23      136.02     14.32 o 
  -1  19   4      100.33      159.22     58.92 o 
   0  19   4       56.79       68.40      9.64 o 
   1  19   4     1003.29      773.49    127.89 o 
   2  19   4     1732.91     1380.84    282.95 o 
   3  19   4     1794.69     1195.10    280.46 o 
   4  19   4       28.95       56.32     12.67 o 
   5  19   4      159.76      222.37     12.91 o 
  -7  20   4      184.86      257.87     18.55 o 
  -6  20   4     2382.66     3161.79     90.78 o 
  -5  20   4       63.56      100.22     16.19 o 
  -4  20   4      468.58      496.47     21.39 o 
  -3  20   4       13.78       32.15     10.31 o 
  -2  20   4     4019.69     3611.58     73.17 o 
  -1  20   4      591.69      583.57    119.47 o 
   0  20   4      112.22      126.20     24.65 o 
   1  20   4      899.74      770.48     99.83 o 
   2  20   4      123.32       89.53     17.84 o 
   3  20   4       54.60        9.58     15.60 o 
   4  20   4        9.14      -20.65     20.65 o 
   5  20   4      448.63      464.21     16.46 o 
  -6  21   4      148.49      144.88     18.32 o 
  -5  21   4       74.34       52.81     17.60 o 
  -4  21   4     1692.81     1775.17     53.63 o 
  -3  21   4       91.55       76.18     39.32 o 
  -2  21   4      392.79      353.99     14.27 o 
  -1  21   4      267.27      247.37     55.90 o 
   0  21   4      273.49      226.36     11.06 o 
   1  21   4     1544.77     1202.63    208.69 o 
   2  21   4       11.72       10.01     14.90 o 
   3  21   4      169.83      117.60     45.67 o 
   4  21   4        0.10       19.71      9.86 o 
  -5  22   4      181.50      206.19     17.85 o 
  -4  22   4       97.45       57.51     13.15 o 
  -3  22   4     1077.81      945.61     88.62 o 
  -2  22   4       18.43       10.68     21.42 o 
  -1  22   4     3555.23     3488.79    521.32 o 
   0  22   4       26.09       30.54     14.20 o 
   1  22   4       41.45       44.64      9.62 o 
   2  22   4        0.39        2.01     14.76 o 
   3  22   4      187.14      136.19     77.15 o 
  -4  23   4      149.66      103.79     15.97 o 
  -3  23   4      236.75      233.86     67.53 o 
  -2  23   4        7.81       35.14     11.48 o 
  -1  23   4      616.59      586.73    101.05 o 
   0  23   4      861.25      683.01    132.37 o 
   1  23   4      146.10      155.25     51.66 o 
   2  23   4        0.73      -12.78     12.78 o 
  -3  24   4       16.55      -11.13     19.33 o 
  -2  24   4     1893.73     1270.86    594.23 o 
  -1  24   4      431.71      282.14     12.60 o 
   0  24   4     1621.29     1079.17    333.92 o 
   1  24   4      280.21      174.07    101.16 o 
 -11   1   5      315.00      305.44     14.80 o 
 -10   1   5      236.30      247.77     15.50 o 
  -9   1   5      183.32      154.03     12.91 o 
  -8   1   5     4790.26     4185.72    103.90 o 
  -7   1   5      771.06     1002.88     32.01 o 
  -6   1   5     9463.84    10051.69    178.05 o 
  -5   1   5     3491.24     3017.79     86.54 o 
  -4   1   5     4505.68     4070.36     93.82 o 
  -3   1   5     2440.50     2280.63     63.73 o 
  -2   1   5    10395.49     9969.36    502.70 o 
  -1   1   5      524.74      703.56    132.87 o 
   0   1   5     7600.33     7374.77    818.67 o 
   1   1   5     1454.43     1362.10    328.41 o 
   2   1   5    11810.68    12685.17   3122.74 o 
   3   1   5      679.28      807.70     25.42 o 
   4   1   5     3998.89     4134.65    113.02 o 
   5   1   5     7930.17     8402.48    168.94 o 
   6   1   5     1847.94     2005.81     58.59 o 
   7   1   5      196.82      218.62     15.50 o 
   8   1   5     1997.86     2161.69     65.51 o 
   9   1   5      231.61      190.51     13.39 o 
 -11   2   5      143.26      146.51     12.21 o 
 -10   2   5     1937.09     1763.12     57.20 o 
  -9   2   5     1154.23     1076.68     33.70 o 
  -8   2   5       11.11       33.79     12.20 o 
  -7   2   5     1506.39     1377.76     41.78 o 
  -6   2   5      289.96      272.76     19.73 o 
  -5   2   5    19365.93    21053.11    238.13 o 
  -4   2   5      991.04     1194.63     34.66 o 
  -3   2   5      102.35      172.56     11.74 o 
  -2   2   5     6461.31     6087.59     78.39 o 
  -1   2   5    24337.81    22895.71   2671.59 o 
   0   2   5     1575.85     2175.18    434.71 o 
   1   2   5     8582.89     9800.59   2873.43 o 
   2   2   5     1458.40     1669.02    336.22 o 
   3   2   5     1083.25     1042.50     31.83 o 
   4   2   5      227.48      337.03     18.08 o 
   5   2   5     3479.33     3987.85    111.74 o 
   6   2   5      520.91      508.99     19.28 o 
   7   2   5      400.38      374.35     19.74 o 
   8   2   5      562.97      581.35     20.22 o 
   9   2   5      165.94      170.02     12.68 o 
 -11   3   5     1941.88     1773.38     54.89 o 
 -10   3   5       25.27       25.58     27.69 o 
  -9   3   5     1321.47     1402.98     40.09 o 
  -8   3   5     1078.14      947.80     27.33 o 
  -7   3   5     9240.30     9443.31    165.74 o 
  -6   3   5      808.78      945.06     27.55 o 
  -5   3   5     1353.96     1385.35     42.73 o 
  -4   3   5     4920.72     5546.74    108.61 o 
  -3   3   5      784.64      765.32     22.15 o 
  -2   3   5      364.73      423.04     40.91 o 
  -1   3   5    17671.99    18804.42   3992.60 o 
   0   3   5       13.63      -34.65     39.07 o 
   1   3   5    11931.64    12074.75   3095.63 o 
   2   3   5     4958.25     4644.03   1003.33 o 
   3   3   5      263.97      434.83     18.32 o 
   4   3   5     2630.97     3019.72     81.81 o 
   5   3   5     5076.79     5178.15    122.92 o 
   6   3   5        9.04       -2.58     26.52 o 
   7   3   5      895.10      846.39     25.90 o 
   8   3   5      311.33      375.90     17.15 o 
   9   3   5      176.90      201.97     13.15 o 
 -11   4   5     1593.11     1620.67     48.90 o 
 -10   4   5      731.12      493.44     20.24 o 
  -9   4   5      147.06      145.79     12.44 o 
  -8   4   5      284.22      240.30     15.50 o 
  -7   4   5     2224.30     2611.96     78.81 o 
  -6   4   5     6061.67     7529.20    149.58 o 
  -5   4   5     2067.56     2396.74     71.52 o 
  -4   4   5    24345.02    27009.59    261.41 o 
  -3   4   5     5932.52     4975.59     96.72 o 
  -2   4   5    67667.45    85942.09  24430.87 o 
  -1   4   5      171.45      179.97     68.46 o 
   0   4   5    16837.54    16479.88   3719.73 o 
   1   4   5     2081.44     2222.92    492.29 o 
   2   4   5     7079.18     7267.13   1481.34 o 
   3   4   5      945.31     1001.98     30.86 o 
   4   4   5    13409.64    14173.50    195.05 o 
   5   4   5       61.08       80.03     15.02 o 
   6   4   5      753.78     1044.04     30.82 o 
   7   4   5       26.06       38.25     13.61 o 
   8   4   5        2.56       19.95     21.82 o 
   9   4   5       17.45       34.50      8.68 o 
 -11   5   5      999.12      915.34     30.40 o 
 -10   5   5     1400.01     1472.82     48.13 o 
  -9   5   5      560.73      461.81     18.34 o 
  -8   5   5     4776.26     4420.97    118.92 o 
  -7   5   5     7543.80     8327.47    160.78 o 
  -6   5   5    14720.88    17130.79    235.00 o 
  -5   5   5     1603.98     2094.76     65.93 o 
  -4   5   5     4810.92     5645.07    113.49 o 
  -3   5   5     9436.98     9767.32    140.72 o 
  -2   5   5     6379.11     6677.41   1259.82 o 
  -1   5   5     8537.82     9131.43   1689.47 o 
   0   5   5    15408.42    15225.17   2275.95 o 
   1   5   5     1429.06     1226.85    317.79 o 
   2   5   5      403.26      449.20    112.25 o 
   3   5   5    11894.81    13008.29    177.70 o 
   4   5   5       26.63       -4.69     30.27 o 
   5   5   5     2302.53     2150.26     69.35 o 
   6   5   5        3.21       12.44     19.95 o 
   7   5   5     1132.08     1060.19     33.46 o 
   8   5   5       17.79        1.64     27.69 o 
   9   5   5      639.66      858.78     27.54 o 
 -11   6   5      310.57      306.40     18.09 o 
 -10   6   5     1286.52     1546.77     46.46 o 
  -9   6   5      231.51      281.58     16.67 o 
  -8   6   5      927.61     1196.12     34.85 o 
  -7   6   5       29.03      192.67     17.60 o 
  -6   6   5      139.11      180.07     17.37 o 
  -5   6   5    18708.03    24059.20    287.75 o 
  -4   6   5     1200.65     1126.14     36.33 o 
  -3   6   5      358.51      591.87     18.57 o 
  -2   6   5     4571.22     4703.47    482.22 o 
  -1   6   5    72744.81    79309.07  12566.23 o 
   0   6   5     2090.22     2206.27    432.54 o 
   1   6   5      149.31      220.64     29.12 o 
   2   6   5     7640.74     7484.32   1089.83 o 
   3   6   5      163.60      127.97     12.91 o 
   4   6   5      974.32      665.40     20.96 o 
   5   6   5     7113.29     7484.37    142.34 o 
   6   6   5      719.65      744.87     24.23 o 
   7   6   5       37.88      100.21     12.91 o 
   8   6   5       29.67      -13.14     26.05 o 
 -11   7   5       27.20        6.81     29.57 o 
 -10   7   5      857.59      927.17     27.55 o 
  -9   7   5       48.13      100.68     14.79 o 
  -8   7   5     4914.43     4633.68    125.18 o 
  -7   7   5     4949.54     5193.92    134.57 o 
  -6   7   5     2366.37     2816.60     85.27 o 
  -5   7   5       15.09      -12.20     33.56 o 
  -4   7   5      219.41      307.22     15.74 o 
  -3   7   5      693.96      807.23     23.54 o 
  -2   7   5    13335.93    13986.18   1243.82 o 
  -1   7   5    18285.80    18710.88   2444.05 o 
   0   7   5       64.44       78.94     35.21 o 
   1   7   5     3661.93     3425.68    488.31 o 
   2   7   5    16679.51    14008.17   2160.23 o 
   3   7   5     1764.94     1481.06     43.48 o 
   4   7   5      482.75      457.47     18.57 o 
   5   7   5      149.07      140.16     14.56 o 
   6   7   5     2438.44     2345.86     70.08 o 
   7   7   5        0.52       10.09     12.20 o 
   8   7   5     3869.19     4232.80     88.72 o 
 -11   8   5      418.18      519.60     19.51 o 
 -10   8   5      220.21      327.86     22.78 o 
  -9   8   5       13.92       43.65     15.72 o 
  -8   8   5       21.22      -35.90     35.90 o 
  -7   8   5        7.85       12.91     35.67 o 
  -6   8   5      625.25      742.36     28.23 o 
  -5   8   5      514.69      716.01     23.98 o 
  -4   8   5     2892.18     2617.38     73.89 o 
  -3   8   5     1395.16     1203.79     37.31 o 
  -2   8   5     7675.81     8374.96    937.73 o 
  -1   8   5     2390.39     2636.34    182.22 o 
   0   8   5    18434.01    16994.04   2598.76 o 
   1   8   5    10566.51     8872.58    995.31 o 
   2   8   5      172.53      168.98     36.28 o 
   3   8   5      964.60      781.32     22.38 o 
   4   8   5     1777.70     1721.47     54.33 o 
   5   8   5      661.87      671.80     21.64 o 
   6   8   5     2156.11     2664.22     70.25 o 
   7   8   5     1889.20     1834.18     56.49 o 
   8   8   5        4.41       15.25      9.62 o 
 -11   9   5       88.64       88.97     13.85 o 
 -10   9   5      187.23      170.48     17.14 o 
  -9   9   5       16.53       12.91     32.38 o 
  -8   9   5      380.39      304.53     20.44 o 
  -7   9   5     8840.04     8866.88    185.85 o 
  -6   9   5      970.53     1196.47     38.86 o 
  -5   9   5      820.30     1040.09     31.31 o 
  -4   9   5      110.59      130.52     12.21 o 
  -3   9   5     2997.38     2743.69     71.08 o 
  -2   9   5     4641.84     4578.90    325.36 o 
  -1   9   5    10302.22    10159.05   1002.19 o 
   0   9   5     1411.21     1193.05    171.42 o 
   1   9   5     1971.49     1773.60    319.80 o 
   2   9   5     2175.00     1812.35    212.11 o 
   3   9   5      605.17      500.51     18.35 o 
   4   9   5     5555.01     5232.92    118.33 o 
   5   9   5     5461.87     5129.58    118.25 o 
   6   9   5       79.29      100.46     13.14 o 
   7   9   5      355.16      422.25     15.98 o 
   8   9   5        1.08       10.09     17.83 o 
 -10  10   5        4.54       16.19     29.57 o 
  -9  10   5      310.62      387.86     22.79 o 
  -8  10   5      130.66      178.42     17.37 o 
  -7  10   5      886.12     1029.49     31.78 o 
  -6  10   5      736.89     1042.40     33.41 o 
  -5  10   5     1155.13     1492.07     48.56 o 
  -4  10   5     1410.49     1847.65     51.92 o 
  -3  10   5     1031.80     1208.99     39.59 o 
  -2  10   5     1197.74     1469.10    320.65 o 
  -1  10   5     4807.87     4642.14    675.53 o 
   0  10   5      394.32      318.49     53.59 o 
   1  10   5     6928.86     6817.09   1025.26 o 
   2  10   5      842.94      920.54    109.71 o 
   3  10   5       15.95       11.73     25.81 o 
   4  10   5     6591.62     6289.03    129.33 o 
   5  10   5     2282.98     2391.83     70.51 o 
   6  10   5     1537.36     1306.52     38.23 o 
   7  10   5      888.00     1022.71     28.26 o 
   8  10   5        0.06       -4.69     16.19 o 
 -10  11   5      674.18      806.74     24.48 o 
  -9  11   5      704.33      697.64     25.18 o 
  -8  11   5       37.15        0.00     38.25 o 
  -7  11   5     1971.29     2248.72     63.82 o 
  -6  11   5     9284.95    11047.49    209.72 o 
  -5  11   5     3566.97     3639.87     98.00 o 
  -4  11   5        7.36      -32.38     32.38 o 
  -3  11   5     8898.99     9343.90    159.46 o 
  -2  11   5     4220.67     3751.49    291.64 o 
  -1  11   5     2510.55     2649.22    337.05 o 
   0  11   5     6083.65     6049.26   1209.58 o 
   1  11   5     7469.53     6648.01   1098.01 o 
   2  11   5     1055.73      967.80    143.84 o 
   3  11   5     8755.13     8121.12    149.04 o 
   4  11   5     1968.57     1854.27     57.91 o 
   5  11   5       24.26      130.71     13.85 o 
   6  11   5      439.05      264.89     15.98 o 
   7  11   5      130.60      162.23     12.21 o 
   8  11   5        0.14        3.05     15.72 o 
 -10  12   5      133.73      178.91     15.73 o 
  -9  12   5      850.41     1183.34     35.79 o 
  -8  12   5     2018.44     2567.15     79.20 o 
  -7  12   5       18.68       -3.99     47.87 o 
  -6  12   5     1785.03     2356.64     72.75 o 
  -5  12   5       56.90       21.59     40.13 o 
  -4  12   5      895.28      810.47     25.43 o 
  -3  12   5       48.20       72.12     36.14 o 
  -2  12   5     1816.10     1966.15     43.00 o 
  -1  12   5     1097.13     1275.84    282.71 o 
   0  12   5     3921.04     3925.04    353.19 o 
   1  12   5      320.13      275.24     18.91 o 
   2  12   5      919.31      843.18    103.61 o 
   3  12   5      622.94      455.37     59.39 o 
   4  12   5      275.18      263.31     16.68 o 
   5  12   5       44.92       28.87     11.03 o 
   6  12   5        0.69       -7.51     22.53 o 
   7  12   5      667.68      628.06     16.71 o 
 -10  13   5     1617.63     2275.24     67.64 o 
  -9  13   5     1134.87     1429.33     41.02 o 
  -8  13   5      126.83      165.27     21.13 o 
  -7  13   5      354.90      503.51     24.91 o 
  -6  13   5     7884.98     8818.94    190.01 o 
  -5  13   5     3902.54     4267.85    123.80 o 
  -4  13   5     2841.74     3074.20     87.76 o 
  -3  13   5        6.68        2.72      9.54 o 
  -2  13   5     2213.30     2275.03    121.18 o 
  -1  13   5     3937.23     3736.23    523.72 o 
   0  13   5    12466.57    11522.89   1067.50 o 
   1  13   5       89.62       80.87     27.58 o 
   2  13   5     1658.70     1243.76    158.67 o 
   3  13   5     2855.55     1542.76   1455.53 o 
   4  13   5     3540.67     3449.22     95.32 o 
   5  13   5        6.00       12.67     23.47 o 
   6  13   5      278.22      218.70     13.86 o 
   7  13   5      332.23      269.78     12.69 o 
  -9  14   5     1120.51     1553.31     46.68 o 
  -8  14   5      130.84      199.55     17.84 o 
  -7  14   5        0.82       67.11     16.66 o 
  -6  14   5      151.06      219.75     19.49 o 
  -5  14   5     1297.30     1239.72     37.72 o 
  -4  14   5     1273.17     1391.75     41.50 o 
  -3  14   5     2357.37     2752.40     64.99 o 
  -2  14   5      371.32      335.35     37.95 o 
  -1  14   5     6065.75     6408.83   1055.74 o 
   0  14   5       20.38        3.77     19.61 o 
   1  14   5      367.13      241.52     31.96 o 
   2  14   5      820.60      673.70    109.33 o 
   3  14   5     1342.43      990.49    162.95 o 
   4  14   5      228.96      252.69     15.97 o 
   5  14   5       10.98        7.98      9.86 o 
   6  14   5      296.68      326.09     14.33 o 
   7  14   5      755.79      720.86     20.25 o 
  -9  15   5        3.44       -4.93     14.78 o 
  -8  15   5     1276.01     1296.02     37.97 o 
  -7  15   5     5832.00     6380.02    151.08 o 
  -6  15   5       13.78       15.72     15.72 o 
  -5  15   5      864.99      851.67     28.01 o 
  -4  15   5      221.09      231.79     17.85 o 
  -3  15   5      388.88      359.33     15.53 o 
  -2  15   5      790.53      848.71     86.84 o 
  -1  15   5     4521.65     4585.19    937.59 o 
   0  15   5      202.13      151.79     17.02 o 
   1  15   5     5834.33     4279.44   2918.22 o 
   2  15   5     1430.17     1220.06    270.21 o 
   3  15   5        7.94        9.30     10.38 o 
   4  15   5        2.26      -17.36     25.81 o 
   5  15   5      123.19      209.64     12.91 o 
   6  15   5       57.31       53.98      9.86 o 
  -9  16   5        2.47      -28.63     28.63 o 
  -8  16   5      322.98      347.75     20.68 o 
  -7  16   5       33.08        0.00     36.14 o 
  -6  16   5     1253.50     1433.61     44.79 o 
  -5  16   5      357.36      432.32     21.15 o 
  -4  16   5      318.53      205.56     17.62 o 
  -3  16   5       17.42       -3.14     22.21 o 
  -2  16   5     5406.95     5585.33    338.43 o 
  -1  16   5       76.62      177.21     12.24 o 
   0  16   5     5209.15     4688.37    501.41 o 
   1  16   5     5914.50     5346.95    918.49 o 
   2  16   5      296.93      278.08     50.50 o 
   3  16   5      538.74      356.99     79.94 o 
   4  16   5      178.60      136.89     14.09 o 
   5  16   5        7.98      -21.82     23.47 o 
   6  16   5     1139.60     1077.21     33.73 o 
  -8  17   5     1306.96     1692.72     54.05 o 
  -7  17   5     1888.26     1971.14     57.22 o 
  -6  17   5      125.81       80.05     16.67 o 
  -5  17   5      125.84      123.95     17.37 o 
  -4  17   5      633.62      736.64     25.64 o 
  -3  17   5     1248.48     1148.79     25.42 o 
  -2  17   5     2209.46     2280.90    156.96 o 
  -1  17   5      276.82      201.48     23.25 o 
   0  17   5      238.05      207.76     20.20 o 
   1  17   5       78.66       94.55     25.23 o 
   2  17   5     4059.34     3491.09    471.48 o 
   3  17   5       24.20       70.78     12.44 o 
   4  17   5        0.17        3.75     11.03 o 
   5  17   5       38.13       44.82     10.33 o 
   6  17   5      204.59      221.26     11.74 o 
  -8  18   5       90.51      168.55     16.67 o 
  -7  18   5       25.27       67.59     14.55 o 
  -6  18   5        0.25       75.56     15.02 o 
  -5  18   5     1344.62     1316.51     37.50 o 
  -4  18   5      235.52      287.23     18.79 o 
  -3  18   5       27.72       57.98     26.52 o 
  -2  18   5       34.95       28.27     22.89 o 
  -1  18   5     5225.77     5053.28    860.04 o 
   0  18   5      480.65      362.77     44.43 o 
   1  18   5       57.62       38.01     11.38 o 
   2  18   5       11.64       50.37     20.53 o 
   3  18   5      270.50      182.75     39.11 o 
   4  18   5      824.78      778.37     23.07 o 
   5  18   5     1406.32     1561.65     45.58 o 
  -7  19   5       44.72       51.40     13.38 o 
  -6  19   5     1709.06     2032.69     62.38 o 
  -5  19   5      123.92      151.66     16.90 o 
  -4  19   5      353.97      288.30     17.15 o 
  -3  19   5     4852.77     4616.79     87.48 o 
  -2  19   5     2169.35     1866.61    171.50 o 
  -1  19   5       94.80      107.91     10.55 o 
   0  19   5     2880.39     2714.13    311.30 o 
   1  19   5       74.93       91.30     21.71 o 
   2  19   5       21.79       22.33     11.73 o 
   3  19   5     4579.73     3679.32    732.88 o 
   4  19   5       44.58      112.42     10.09 o 
   5  19   5      430.57      492.89     15.52 o 
  -7  20   5      194.91      390.60     18.79 o 
  -6  20   5      102.20      156.58     16.90 o 
  -5  20   5      972.53      946.58     28.03 o 
  -4  20   5      851.48      950.69     30.84 o 
  -3  20   5      155.42      178.08     17.73 o 
  -2  20   5     1685.41     1492.69     31.22 o 
  -1  20   5      311.61      219.09     11.23 o 
   0  20   5     1965.16     1721.95    173.77 o 
   1  20   5       32.68       29.00      9.74 o 
   2  20   5      555.17      425.78     90.66 o 
   3  20   5      253.49      173.60     39.93 o 
   4  20   5     1310.14     1393.96     42.26 o 
  -6  21   5      896.12     1074.68     30.87 o 
  -5  21   5       70.53      115.01     13.61 o 
  -4  21   5      464.02      442.46     17.40 o 
  -3  21   5       79.35       96.80     11.15 o 
  -2  21   5     2167.37     1907.12     82.48 o 
  -1  21   5     1956.18     1650.90    162.93 o 
   0  21   5     1150.27      876.87     80.38 o 
   1  21   5        5.98       -7.79     14.60 o 
   2  21   5     1246.68      802.11    273.17 o 
   3  21   5       61.40       16.89     14.13 o 
  -5  22   5        0.46        8.92     12.44 o 
  -4  22   5      209.18      192.36     13.86 o 
  -3  22   5      289.13      335.05     52.27 o 
  -2  22   5      763.56      582.62     14.04 o 
  -1  22   5     1215.50     1124.04    148.23 o 
   0  22   5      173.37      201.28     28.88 o 
   1  22   5       46.35       36.42     13.03 o 
   2  22   5      323.11      256.99    124.20 o 
  -4  23   5      339.71      388.07     17.39 o 
  -3  23   5     1448.51     1123.29    560.41 o 
  -2  23   5      754.29      607.16    115.26 o 
  -1  23   5        1.76       18.42     19.71 o 
   0  23   5      149.77      100.07     20.31 o 
   1  23   5      711.82      424.37    186.37 o 
 -11   0   6     1015.77      941.71     29.46 o 
 -10   0   6      667.40      377.81     18.11 o 
  -9   0   6       15.27      -18.30     30.51 o 
  -8   0   6     2383.36     2257.96     66.29 o 
  -7   0   6      166.35      163.42     14.56 o 
  -6   0   6    16358.35    15700.96    216.41 o 
  -5   0   6      274.22      306.81     15.04 o 
  -4   0   6    53669.59    49120.41    427.51 o 
  -3   0   6     2992.11     2745.08     76.42 o 
  -2   0   6    15313.36    15006.89    475.73 o 
  -1   0   6     2213.13     2188.86    159.44 o 
   0   0   6        0.46       12.34     16.19 o 
   1   0   6    18567.84    21795.46   3196.90 o 
   2   0   6      214.46      307.06     91.71 o 
   3   0   6     6677.74     9371.98    194.68 o 
   4   0   6     4035.50     4644.99    132.72 o 
   5   0   6     2058.71     2681.53     87.25 o 
   6   0   6      643.53      750.31     26.11 o 
   7   0   6     1012.45     1467.80     42.87 o 
   8   0   6     1672.96     2251.72     67.12 o 
 -11   1   6     1600.30     1433.79     44.65 o 
 -10   1   6      933.39     1058.28     30.85 o 
  -9   1   6      203.62      352.47     18.32 o 
  -8   1   6     2196.52     2267.05     68.61 o 
  -7   1   6     2299.29     2385.77     69.84 o 
  -6   1   6      115.68      140.85     15.02 o 
  -5   1   6     1349.93     1179.65     34.46 o 
  -4   1   6     1132.85     1123.74     32.79 o 
  -3   1   6     4088.11     4221.97    108.41 o 
  -2   1   6     4760.04     4917.68     77.71 o 
  -1   1   6      109.23      195.70     10.12 o 
   0   1   6     1168.36     1524.81    277.87 o 
   1   1   6    29301.57    35322.37   8515.51 o 
   2   1   6     8992.69    10761.37   1895.35 o 
   3   1   6     5795.27     7328.04    161.60 o 
   4   1   6      252.23      306.98     21.61 o 
   5   1   6     2115.01     2442.04     72.13 o 
   6   1   6        5.87      -29.10     29.10 o 
   7   1   6     2442.02     2709.88     81.72 o 
   8   1   6      228.39      282.56     16.91 o 
 -11   2   6      917.78      811.31     22.85 o 
 -10   2   6       42.90       79.09     14.79 o 
  -9   2   6      270.16      287.96     18.56 o 
  -8   2   6      216.30      359.77     20.43 o 
  -7   2   6        3.67      -33.32     33.32 o 
  -6   2   6       54.18       76.75     15.26 o 
  -5   2   6    44258.04    45666.19    376.57 o 
  -4   2   6     4475.62     3970.85    102.01 o 
  -3   2   6     7580.07     6420.55    127.41 o 
  -2   2   6     2335.12     2371.39    103.14 o 
  -1   2   6    18557.45    19889.13   3484.89 o 
   0   2   6     9217.62    11000.67   2578.50 o 
   1   2   6     1126.66     1350.18    144.46 o 
   2   2   6     6068.36     6690.26   1081.97 o 
   3   2   6     2444.00     2497.31     77.96 o 
   4   2   6      183.38      157.79     17.14 o 
   5   2   6      761.27     1130.68     32.47 o 
   6   2   6       69.65      154.67     16.66 o 
   7   2   6      739.34      928.10     30.36 o 
   8   2   6       61.64       49.76     12.44 o 
 -11   3   6       61.80       78.16     11.97 o 
 -10   3   6     1823.80     2299.40     72.78 o 
  -9   3   6       42.76       37.55     12.44 o 
  -8   3   6      699.46      626.49     23.76 o 
  -7   3   6     2388.62     2610.46     83.35 o 
  -6   3   6     2590.21     2613.04     76.11 o 
  -5   3   6     7940.88     8075.80    143.82 o 
  -4   3   6     3914.46     3324.19     86.69 o 
  -3   3   6      130.57      115.05     11.97 o 
  -2   3   6      837.47      881.80    246.69 o 
  -1   3   6     2668.57     2982.48    808.22 o 
   0   3   6     5716.48     6035.34   1416.20 o 
   1   3   6     4341.54     4229.52    947.46 o 
   2   3   6    22022.07    23193.19   4157.25 o 
   3   3   6     2989.68     2868.22     78.12 o 
   4   3   6     8364.97     8818.92    164.12 o 
   5   3   6     1587.41     1508.95     46.50 o 
   6   3   6      104.83      129.34     15.96 o 
   7   3   6       27.55       37.55     13.14 o 
   8   3   6      838.43     1311.83     38.62 o 
 -11   4   6      283.58      373.32     16.45 o 
 -10   4   6      333.39      323.29     18.80 o 
  -9   4   6       67.15       57.03     15.73 o 
  -8   4   6      625.53      849.52     27.28 o 
  -7   4   6      127.32      148.60     15.49 o 
  -6   4   6      961.93      983.66     28.97 o 
  -5   4   6       37.53       -4.69     27.46 o 
  -4   4   6    15488.17    15172.57    191.61 o 
  -3   4   6      760.73      945.48     26.14 o 
  -2   4   6      111.47      110.30     42.73 o 
  -1   4   6      160.61      286.00    120.94 o 
   0   4   6     4162.86     4588.78    861.55 o 
   1   4   6     5514.70     5371.18    803.30 o 
   2   4   6      215.93      210.32     48.97 o 
   3   4   6     1115.76      903.87     29.70 o 
   4   4   6       59.16       28.40     33.56 o 
   5   4   6      664.40      793.42     26.11 o 
   6   4   6       15.95       60.78     12.67 o 
   7   4   6      241.96      325.06     18.79 o 
   8   4   6        0.30       -7.74     24.87 o 
 -11   5   6      189.39      224.75     16.20 o 
 -10   5   6      141.24      175.38     16.20 o 
  -9   5   6      181.25      223.30     19.25 o 
  -8   5   6      133.03      247.91     20.42 o 
  -7   5   6      798.65      814.82     25.18 o 
  -6   5   6     4088.96     3900.06    108.01 o 
  -5   5   6     8996.79     9600.50    161.57 o 
  -4   5   6     2891.79     2779.26     80.08 o 
  -3   5   6     7525.72     6760.56    119.14 o 
  -2   5   6     3942.71     3827.30    860.79 o 
  -1   5   6     1807.02     1879.15    518.00 o 
   0   5   6    10088.08     9287.48   1244.05 o 
   1   5   6    22068.70    21578.01   3168.02 o 
   2   5   6     1325.83     1446.67    232.05 o 
   3   5   6      333.41      341.63     19.03 o 
   4   5   6     3761.40     3662.46    101.14 o 
   5   5   6     3345.21     2944.64     81.24 o 
   6   5   6       43.75       33.09     11.73 o 
   7   5   6      422.20      550.22     19.98 o 
   8   5   6        2.59      -22.29     22.29 o 
 -11   6   6       81.60       88.96     13.61 o 
 -10   6   6        8.33        5.40     13.38 o 
  -9   6   6      829.05     1014.94     28.72 o 
  -8   6   6      384.98      410.98     20.21 o 
  -7   6   6        1.89       60.30     12.67 o 
  -6   6   6      257.66      264.01     19.03 o 
  -5   6   6     2187.62     2389.79     74.58 o 
  -4   6   6      308.19      330.35     15.04 o 
  -3   6   6     1137.71     1007.29     32.31 o 
  -2   6   6     5302.25     5435.36    794.06 o 
  -1   6   6       57.89       99.50     14.32 o 
   0   6   6     2061.18     1706.64    302.04 o 
   1   6   6      361.86      534.03     55.11 o 
   2   6   6      750.16      598.97     68.49 o 
   3   6   6      368.40      422.97     18.80 o 
   4   6   6     1190.87     1157.28     37.00 o 
   5   6   6     1564.50     1548.20     46.49 o 
   6   6   6     2150.24     2011.99     58.66 o 
   7   6   6       90.62      116.19     12.91 o 
   8   6   6      152.68      155.68     11.74 o 
 -11   7   6     1678.06     1632.36     47.30 o 
 -10   7   6      177.17      249.14     17.85 o 
  -9   7   6     2230.76     2525.13     75.48 o 
  -8   7   6      123.52      155.64     16.67 o 
  -7   7   6     6126.34     6141.84    145.44 o 
  -6   7   6     1573.45     1491.07     44.85 o 
  -5   7   6     7485.32     7770.22    152.73 o 
  -4   7   6     1225.63     1227.65     35.85 o 
  -3   7   6      128.93      117.62      9.86 o 
  -2   7   6      678.95      612.89     80.26 o 
  -1   7   6     6056.11     5805.60    538.42 o 
   0   7   6     4578.83     4570.12    779.14 o 
   1   7   6    10949.89    10222.70   1290.04 o 
   2   7   6      697.79      584.50     89.89 o 
   3   7   6       20.20        7.04     28.16 o 
   4   7   6        8.98       -2.35     21.82 o 
   5   7   6      195.54      244.21     16.67 o 
   6   7   6      247.83      183.67     15.03 o 
   7   7   6        2.15       27.69     12.20 o 
   8   7   6       27.40        4.93     20.42 o 
 -11   8   6       52.55       78.16     11.74 o 
 -10   8   6       12.76       52.56     14.31 o 
  -9   8   6       31.33       38.72     15.02 o 
  -8   8   6     2784.82     2734.98     78.23 o 
  -7   8   6      222.48      231.79     18.79 o 
  -6   8   6     4465.11     4735.82    121.23 o 
  -5   8   6        7.08      -31.91     34.49 o 
  -4   8   6     8457.58     8490.99    147.81 o 
  -3   8   6       84.69      116.66     10.33 o 
  -2   8   6     6540.80     4994.78   2886.59 o 
  -1   8   6       47.89       72.63      7.73 o 
   0   8   6      337.01      252.83     41.94 o 
   1   8   6     1200.59     1051.84    130.52 o 
   2   8   6      189.23      204.63     59.64 o 
   3   8   6     2415.15     2117.05     66.31 o 
   4   8   6       39.13       43.18     11.97 o 
   5   8   6       13.38       73.68     11.50 o 
   6   8   6        1.04       22.29     24.40 o 
   7   8   6        8.17       17.83     11.26 o 
   8   8   6      438.30      534.08     16.46 o 
 -10   9   6     2195.31     2327.52     69.62 o 
  -9   9   6      713.61      731.04     25.41 o 
  -8   9   6      993.05      870.45     28.26 o 
  -7   9   6       13.55       39.89     12.20 o 
  -6   9   6     8024.77     9389.34    187.56 o 
  -5   9   6      293.74      360.60     19.03 o 
  -4   9   6      131.09      268.81     16.90 o 
  -3   9   6       85.15      111.73     10.80 o 
  -2   9   6      586.66      591.44     88.80 o 
  -1   9   6     5166.99     4675.42    660.25 o 
   0   9   6     9743.18     8982.38   1117.35 o 
   1   9   6     3334.82     2783.16    298.53 o 
   2   9   6     5007.97     4697.75    522.15 o 
   3   9   6       32.22      108.42     14.08 o 
   4   9   6      235.19      194.46     16.67 o 
   5   9   6      869.64      968.70     31.31 o 
   6   9   6       22.38       55.85     11.50 o 
   7   9   6     1745.59     1584.51     49.88 o 
 -10  10   6      157.36      198.41     14.56 o 
  -9  10   6      278.00      336.85     18.32 o 
  -8  10   6      346.31      342.56     17.86 o 
  -7  10   6        1.47        9.15     33.09 o 
  -6  10   6      685.39      906.66     29.64 o 
  -5  10   6    18694.73    19667.53    254.01 o 
  -4  10   6      701.26      764.71     24.94 o 
  -3  10   6     5212.39     4603.16    105.88 o 
  -2  10   6      277.05      279.51     11.07 o 
  -1  10   6     8755.96     7907.63    847.30 o 
   0  10   6    10142.20     9601.17    900.27 o 
   1  10   6      256.07      205.28     24.78 o 
   2  10   6     1391.71     1202.64    171.62 o 
   3  10   6      509.08      532.96     21.16 o 
   4  10   6        8.58       11.73     11.73 o 
   5  10   6      206.31      193.73     15.03 o 
   6  10   6     1704.50     1713.97     54.80 o 
   7  10   6      457.76      516.09     16.46 o 
 -10  11   6      415.62      453.72     19.98 o 
  -9  11   6      124.00      211.05     16.90 o 
  -8  11   6      594.08      680.82     25.40 o 
  -7  11   6     3493.21     3845.05    106.24 o 
  -6  11   6       27.03       61.48     15.49 o 
  -5  11   6       23.58       58.67     16.90 o 
  -4  11   6      174.82      135.72     15.26 o 
  -3  11   6      349.77      303.58     16.45 o 
  -2  11   6      627.46      572.35     49.63 o 
  -1  11   6     2947.23     2598.80    337.57 o 
   0  11   6      174.24      197.70     22.07 o 
   1  11   6     3232.31     3078.93    330.81 o 
   2  11   6     5802.94     5203.12    700.69 o 
   3  11   6     3265.76     3323.89     95.23 o 
   4  11   6     1505.68     1566.98     48.13 o 
   5  11   6       62.73      107.26     14.32 o 
   6  11   6      263.93      202.24     13.39 o 
   7  11   6        5.90       21.12      8.68 o 
 -10  12   6      154.22      135.26     14.09 o 
  -9  12   6      113.65       99.30     14.55 o 
  -8  12   6        4.70       11.97     35.67 o 
  -7  12   6       71.29       61.26     16.19 o 
  -6  12   6     1675.17     1773.14     51.71 o 
  -5  12   6      853.81      895.45     28.48 o 
  -4  12   6    24112.11    24164.63    277.05 o 
  -3  12   6      995.35      966.87     20.31 o 
  -2  12   6      154.97      136.39     17.02 o 
  -1  12   6     3141.25     2501.63    286.08 o 
   0  12   6     8823.79     7957.28    838.65 o 
   1  12   6    11724.20    10326.23   1283.95 o 
   2  12   6     1818.02     1492.32    160.05 o 
   3  12   6     2318.76     1895.89    242.69 o 
   4  12   6        0.69       24.40     11.03 o 
   5  12   6     1097.36     1086.98     31.34 o 
   6  12   6     1086.81     1183.69     35.59 o 
   7  12   6      155.76      212.99     12.21 o 
  -9  13   6        3.26        4.46     13.14 o 
  -8  13   6      966.13      902.54     26.85 o 
  -7  13   6     2762.61     3075.71     90.09 o 
  -6  13   6       60.63       58.91     14.79 o 
  -5  13   6       40.60       68.29     14.32 o 
  -4  13   6      804.26      765.61     24.01 o 
  -3  13   6        8.20       28.63     14.67 o 
  -2  13   6     2883.82     2411.13    183.49 o 
  -1  13   6      618.12      693.43     15.54 o 
   0  13   6       59.83       23.70      8.37 o 
   1  13   6     5088.13     4563.60    465.16 o 
   2  13   6     4626.15     4063.24    564.54 o 
   3  13   6      277.69      227.65     14.09 o 
   4  13   6       19.21       16.90     10.56 o 
   5  13   6      310.87      291.55     16.21 o 
   6  13   6       21.18        2.82      9.86 o 
  -9  14   6      404.47      548.18     19.51 o 
  -8  14   6        0.46       26.05     11.73 o 
  -7  14   6        1.20      -35.20     35.20 o 
  -6  14   6      131.65      143.44     16.90 o 
  -5  14   6     4810.73     5233.61    128.24 o 
  -4  14   6       12.02       32.15     32.15 o 
  -3  14   6     8289.69     7663.50    106.22 o 
  -2  14   6     1126.77     1047.53     22.95 o 
  -1  14   6     2015.62     1790.09    249.66 o 
   0  14   6     6733.69     5449.52    572.88 o 
   1  14   6      191.11      379.61    185.97 o 
   2  14   6       33.47       48.20      8.95 o 
   3  14   6      215.19      236.86     12.68 o 
   4  14   6      194.78      133.85     14.09 o 
   5  14   6      529.54      587.16     18.11 o 
   6  14   6     2517.00     2291.79     60.28 o 
  -9  15   6      834.06      972.71     29.45 o 
  -8  15   6      575.55      625.41     21.40 o 
  -7  15   6     1005.63     1253.65     35.10 o 
  -6  15   6     1533.06     1580.70     48.38 o 
  -5  15   6      831.38      920.53     29.89 o 
  -4  15   6      757.11      711.09     23.77 o 
  -3  15   6     4016.15     3544.20     72.42 o 
  -2  15   6     5084.96     4512.63     79.27 o 
  -1  15   6     2673.43     2476.32    219.80 o 
   0  15   6     1922.24     2003.77    183.74 o 
   1  15   6        1.20       14.02     12.08 o 
   2  15   6     1151.60      982.17     93.20 o 
   3  15   6     1464.59     1151.16    140.86 o 
   4  15   6       28.89       25.81     11.03 o 
   5  15   6      470.65      528.05     16.46 o 
   6  15   6       14.76       14.08     17.37 o 
  -8  16   6      175.06      205.94     15.73 o 
  -7  16   6      234.99      254.13     18.08 o 
  -6  16   6        3.87       22.29     27.22 o 
  -5  16   6        0.02       -2.58     12.91 o 
  -4  16   6      604.75      550.31     20.46 o 
  -3  16   6       51.63       72.73     23.82 o 
  -2  16   6     1366.38     1232.19     26.38 o 
  -1  16   6      140.36       62.72     33.22 o 
   0  16   6      209.18      242.43     57.77 o 
   1  16   6     1044.85      785.07     78.79 o 
   2  16   6      320.05      275.75     26.66 o 
   3  16   6      522.88      293.30     24.69 o 
   4  16   6     1498.97     1437.59     43.67 o 
   5  16   6       91.06       64.32     10.56 o 
  -8  17   6       67.85      105.86     12.91 o 
  -7  17   6      122.66      148.61     14.32 o 
  -6  17   6     5234.09     5165.73    120.19 o 
  -5  17   6      145.18      136.87     14.32 o 
  -4  17   6      587.89      519.95     19.28 o 
  -3  17   6      171.28      176.68     27.12 o 
  -2  17   6     1272.10     1040.32     19.43 o 
  -1  17   6      932.26      847.23    110.19 o 
   0  17   6     1712.33     1285.75    137.91 o 
   1  17   6      558.94      533.73     62.31 o 
   2  17   6      557.30      470.17     74.31 o 
   3  17   6     1371.65     1018.32    150.39 o 
   4  17   6       33.57      -17.84     22.29 o 
   5  17   6       72.37       14.79     18.07 o 
  -7  18   6        0.18       -5.63     23.93 o 
  -6  18   6      346.01      364.68     18.33 o 
  -5  18   6       42.04       -8.68     28.40 o 
  -4  18   6      275.82      348.35     17.85 o 
  -3  18   6       12.10       20.18     13.01 o 
  -2  18   6      984.11      919.78     23.32 o 
  -1  18   6     1894.46     1460.47     66.76 o 
   0  18   6      253.87      246.95     30.42 o 
   1  18   6      599.94      473.80     44.33 o 
   2  18   6      173.14      126.87      8.87 o 
   3  18   6     3016.08     2237.80    348.82 o 
   4  18   6      151.63      121.39     10.33 o 
  -7  19   6      844.75      846.76     25.92 o 
  -6  19   6       38.80       54.21     10.80 o 
  -5  19   6     1245.70     1124.68     35.37 o 
  -4  19   6      587.17      601.37     20.46 o 
  -3  19   6     1402.27     1185.47     55.91 o 
  -2  19   6      982.63      891.50     18.82 o 
  -1  19   6       50.21       70.50     29.57 o 
   0  19   6        0.04        3.88     16.97 o 
   1  19   6     1860.65     1529.33    127.16 o 
   2  19   6      829.13      633.24    123.61 o 
   3  19   6       41.95       26.76     19.60 o 
   4  19   6       52.49       71.82      9.86 o 
  -6  20   6      167.24      179.18     13.15 o 
  -5  20   6      333.95      249.08     15.51 o 
  -4  20   6     1247.09      917.44     29.01 o 
  -3  20   6      814.07      691.36     45.32 o 
  -2  20   6      248.32      218.15     10.70 o 
  -1  20   6      570.12      397.30     35.75 o 
   0  20   6     1557.10     1134.32    100.46 o 
   1  20   6      256.10      215.10     29.24 o 
   2  20   6     1147.55      734.85    196.79 o 
   3  20   6       91.97       86.73     44.48 o 
  -5  21   6      250.94      246.43     15.50 o 
  -4  21   6      180.79      172.37     12.68 o 
  -3  21   6      564.79      560.52     56.80 o 
  -2  21   6      850.05      680.25     14.73 o 
  -1  21   6      289.65      211.74     27.37 o 
   0  21   6      306.04      214.83     33.25 o 
   1  21   6       23.08       -0.50     13.14 o 
   2  21   6     1751.70     1187.22    694.16 o 
  -4  22   6      138.63      104.96     12.44 o 
  -3  22   6      158.84       96.20     25.36 o 
  -2  22   6       68.79       56.93     14.44 o 
  -1  22   6     1307.84      997.23     69.28 o 
   0  22   6      973.80      611.34     93.22 o 
   1  22   6        5.22       -2.83     12.75 o 
  -2  23   6       87.66       22.96     22.30 o 
  -1  23   6      136.05       66.79      7.80 o 
 -11   1   7        9.16        8.21      9.86 o 
 -10   1   7      779.27      809.41     26.13 o 
  -9   1   7     3373.74     2960.58     84.82 o 
  -8   1   7     3268.73     3593.60    106.63 o 
  -7   1   7       66.50      128.62     14.08 o 
  -6   1   7     2561.99     2308.91     69.44 o 
  -5   1   7     6534.89     5305.05    121.89 o 
  -4   1   7     3879.07     3319.89     89.21 o 
  -3   1   7      103.99      155.88     15.49 o 
  -2   1   7     1085.34      885.42     18.92 o 
  -1   1   7     2673.45     2844.62    349.04 o 
   0   1   7    14654.31    17991.92   4084.16 o 
   1   1   7     7054.09     8450.37   1628.46 o 
   2   1   7    14448.20    17054.47   2370.32 o 
   3   1   7      676.74      815.87     27.29 o 
   4   1   7     1216.47     1437.60     43.61 o 
   5   1   7      232.57      286.28     21.84 o 
   6   1   7      261.49      431.48     22.78 o 
   7   1   7      130.91      280.09     17.61 o 
 -11   2   7      787.22      589.38     17.66 o 
 -10   2   7      194.19      155.22     13.85 o 
  -9   2   7      599.32      560.18     21.64 o 
  -8   2   7      909.03      845.46     25.19 o 
  -7   2   7       12.07       19.48     27.92 o 
  -6   2   7      289.33      250.42     15.50 o 
  -5   2   7    14975.96    13473.17    188.48 o 
  -4   2   7     2251.09     1950.14     54.01 o 
  -3   2   7     2825.99     3047.17     84.57 o 
  -2   2   7      551.10      437.95     53.16 o 
  -1   2   7     3537.85     4163.10    883.08 o 
   0   2   7      647.65     1087.79    187.89 o 
   1   2   7       55.65       83.90     38.84 o 
   2   2   7     1645.58     1787.60    107.35 o 
   3   2   7        1.53       21.82     15.72 o 
   4   2   7      674.41      678.89     25.17 o 
   5   2   7     1270.60     1671.96     47.39 o 
   6   2   7       14.18        7.98     37.08 o 
   7   2   7     1102.61     1477.79     46.20 o 
 -11   3   7     1333.21     1162.80     37.30 o 
 -10   3   7       96.64       62.91     13.38 o 
  -9   3   7     3727.47     3479.32    103.96 o 
  -8   3   7      436.39      542.91     22.09 o 
  -7   3   7      111.26      130.99     13.62 o 
  -6   3   7     1336.99     1278.66     39.63 o 
  -5   3   7     2378.34     1934.62     55.44 o 
  -4   3   7     2088.08     1949.13     56.81 o 
  -3   3   7      123.60      145.32     14.09 o 
  -2   3   7     4201.49     4994.15   1551.35 o 
  -1   3   7      104.05       93.44     11.49 o 
   0   3   7     1867.08     1958.76    396.53 o 
   1   3   7    15104.68    16928.41   2449.15 o 
   2   3   7      222.92      215.02     14.71 o 
   3   3   7      851.11      992.01     29.19 o 
   4   3   7      522.52      604.92     23.51 o 
   5   3   7      172.58      187.13     16.67 o 
   6   3   7      297.99      253.00     16.91 o 
   7   3   7      379.63      375.10     18.10 o 
 -11   4   7       59.67       78.86      8.92 o 
 -10   4   7     1346.79      919.30     28.31 o 
  -9   4   7        0.24       10.56     26.52 o 
  -8   4   7     1568.73     1571.59     47.20 o 
  -7   4   7      451.79      475.73     18.80 o 
  -6   4   7     9336.92     9299.98    165.50 o 
  -5   4   7      379.37      437.35     19.04 o 
  -4   4   7    27759.83    26370.28    272.56 o 
  -3   4   7      208.89      230.87     13.15 o 
  -2   4   7     5521.97     6576.72   2420.42 o 
  -1   4   7     1139.73     1093.30    226.96 o 
   0   4   7     2513.74     2537.44    398.28 o 
   1   4   7    11677.39    11311.14   1624.49 o 
   2   4   7      660.98      803.33    124.69 o 
   3   4   7     1549.91     1524.50     46.97 o 
   4   4   7     1835.23     2287.33     67.09 o 
   5   4   7     1046.17     1169.55     34.63 o 
   6   4   7      146.65      134.29     16.20 o 
   7   4   7      696.75      821.12     27.54 o 
 -11   5   7      592.33      484.71     15.76 o 
 -10   5   7     1868.65     1844.16     54.37 o 
  -9   5   7      280.12      272.01     18.09 o 
  -8   5   7       86.37      143.41     16.43 o 
  -7   5   7      233.67      313.06     15.97 o 
  -6   5   7        7.51       12.91     12.91 o 
  -5   5   7      714.55      657.94     20.71 o 
  -4   5   7       25.29       28.63     13.14 o 
  -3   5   7     2692.78     2237.45     64.31 o 
  -2   5   7      170.38      148.22     10.54 o 
  -1   5   7     3901.51     3671.80    619.95 o 
   0   5   7       31.79       86.38     18.07 o 
   1   5   7     8415.85     8582.55   1005.86 o 
   2   5   7     5348.51     5736.98    374.11 o 
   3   5   7      503.83      580.92     20.92 o 
   4   5   7       18.96      248.51     18.54 o 
   5   5   7        1.59        0.00     30.27 o 
   6   5   7      152.21      245.59     17.61 o 
   7   5   7     1385.12     1282.97     39.19 o 
 -11   6   7     2025.66     1569.41     46.20 o 
 -10   6   7      235.51      236.75     13.86 o 
  -9   6   7        2.24       22.29     27.22 o 
  -8   6   7      211.53      152.40     16.44 o 
  -7   6   7      494.44      617.79     21.63 o 
  -6   6   7      611.75      664.90     20.70 o 
  -5   6   7    27660.05    27721.08    284.70 o 
  -4   6   7     1397.61     1367.98     40.12 o 
  -3   6   7    14269.71    12187.79    171.30 o 
  -2   6   7      291.21      212.90     27.37 o 
  -1   6   7      465.22      457.05     62.42 o 
   0   6   7     9810.93     9713.98   1464.83 o 
   1   6   7      169.62      116.15     13.97 o 
   2   6   7     1476.75     1243.23    147.96 o 
   3   6   7      223.36      305.06     17.61 o 
   4   6   7      712.22      826.73     25.41 o 
   5   6   7      311.66      399.13     19.26 o 
   6   6   7     2715.22     3117.68     89.64 o 
   7   6   7     1396.47     1683.62     50.29 o 
 -11   7   7      884.82      996.00     31.11 o 
 -10   7   7     1426.04     1381.23     41.78 o 
  -9   7   7      122.84      109.87     14.32 o 
  -8   7   7      776.51      653.49     21.41 o 
  -7   7   7      115.04      170.19     16.20 o 
  -6   7   7       39.28       41.54     12.91 o 
  -5   7   7      868.19      869.25     26.37 o 
  -4   7   7       62.93        2.35     31.69 o 
  -3   7   7      895.63      687.68     21.20 o 
  -2   7   7     7255.80     6924.02    883.53 o 
  -1   7   7     1934.09     1824.86    200.32 o 
   0   7   7     4838.78     4837.73    602.32 o 
   1   7   7       14.02       15.46     16.07 o 
   2   7   7     8344.01     7781.24    561.42 o 
   3   7   7     1289.25     1422.45     42.20 o 
   4   7   7     2937.90     3062.40     91.56 o 
   5   7   7       38.78       99.97     15.96 o 
   6   7   7     1702.41     1580.17     46.77 o 
   7   7   7       34.78        4.22      9.86 o 
 -10   8   7      898.66      835.22     25.20 o 
  -9   8   7     1062.56      953.74     27.57 o 
  -8   8   7     1067.56     1111.46     33.69 o 
  -7   8   7       81.37      107.50     13.38 o 
  -6   8   7     1485.26     1246.09     35.16 o 
  -5   8   7     1475.42     1449.85     42.95 o 
  -4   8   7    31680.73    29640.42    291.26 o 
  -3   8   7     3472.93     3043.77     86.84 o 
  -2   8   7      678.76      563.12    254.12 o 
  -1   8   7     5314.40     4745.89    742.76 o 
   0   8   7      438.26      413.78     42.31 o 
   1   8   7     6882.03     5924.19    715.21 o 
   2   8   7     1915.23     1662.87    266.72 o 
   3   8   7      722.68      590.55     21.88 o 
   4   8   7        1.68       21.12     11.73 o 
   5   8   7     4232.45     4460.73    106.80 o 
   6   8   7      149.57      184.31     14.56 o 
   7   8   7        6.66       16.90     19.48 o 
 -10   9   7      314.19      347.28     15.51 o 
  -9   9   7      940.88     1034.36     32.97 o 
  -8   9   7     1118.50     1108.40     30.40 o 
  -7   9   7       19.68       76.97     13.14 o 
  -6   9   7     3549.42     3724.52    106.99 o 
  -5   9   7      526.02      410.75     20.46 o 
  -4   9   7      227.46      203.38     16.20 o 
  -3   9   7       86.22      138.25     15.26 o 
  -2   9   7      594.68      691.58     94.43 o 
  -1   9   7      200.61      140.16      9.63 o 
   0   9   7     2003.96     1456.30    133.61 o 
   1   9   7    10595.19     9790.41    908.34 o 
   2   9   7      418.28      443.24     63.92 o 
   3   9   7      333.50      304.48     16.68 o 
   4   9   7        6.29       34.02     11.26 o 
   5   9   7      432.58      386.16     18.33 o 
   6   9   7      286.26      155.99     13.39 o 
   7   9   7      280.41      367.73     14.10 o 
 -10  10   7      275.56      308.24     14.57 o 
  -9  10   7      953.21     1126.11     33.45 o 
  -8  10   7       50.53       48.82     12.20 o 
  -7  10   7      251.52      310.49     16.44 o 
  -6  10   7      832.77      861.23     24.48 o 
  -5  10   7     2544.20     2485.91     76.04 o 
  -4  10   7      439.21      363.84     18.80 o 
  -3  10   7     5486.97     4709.76    110.45 o 
  -2  10   7       74.03       63.13     10.33 o 
  -1  10   7      194.10      207.06     21.49 o 
   0  10   7     7211.95     5744.52    611.15 o 
   1  10   7     1346.30     1031.60    110.85 o 
   2  10   7      768.58      617.58     54.95 o 
   3  10   7      134.72       69.72     11.50 o 
   4  10   7      615.80      704.38     23.99 o 
   5  10   7      551.37      562.01     19.05 o 
   6  10   7      657.86      737.92     21.65 o 
 -10  11   7      762.81      902.90     28.26 o 
  -9  11   7     1676.22     1652.13     49.38 o 
  -8  11   7      134.99      135.93     16.43 o 
  -7  11   7      778.60      843.88     26.36 o 
  -6  11   7       31.03       78.15     13.38 o 
  -5  11   7     2578.41     2399.08     71.31 o 
  -4  11   7      201.37      203.59     16.67 o 
  -3  11   7       76.62      165.98     56.33 o 
  -2  11   7     1825.72     1628.41     75.61 o 
  -1  11   7     1658.72     1506.87    190.32 o 
   0  11   7      177.39      247.43     12.09 o 
   1  11   7      616.62      413.65     41.98 o 
   2  11   7     3206.09     2747.66    314.36 o 
   3  11   7     1181.50     1129.82     33.94 o 
   4  11   7       34.37      111.71     14.55 o 
   5  11   7      249.49      160.19     14.33 o 
   6  11   7      111.33       84.98      9.86 o 
 -10  12   7        1.52       23.46     11.03 o 
  -9  12   7       30.93       87.53     11.03 o 
  -8  12   7      631.28      660.04     22.82 o 
  -7  12   7      142.98      134.05     15.26 o 
  -6  12   7      764.32      779.82     23.77 o 
  -5  12   7        0.22       73.21     15.25 o 
  -4  12   7      545.54      556.31     21.87 o 
  -3  12   7      471.88      368.80     13.62 o 
  -2  12   7      307.26      287.74     26.08 o 
  -1  12   7      184.12       86.48      9.14 o 
   0  12   7      733.21      543.76     50.00 o 
   1  12   7       28.52        2.38     18.41 o 
   2  12   7        8.56       15.74     14.08 o 
   3  12   7       42.83        7.16     22.43 o 
   4  12   7      361.20      373.60     15.74 o 
   5  12   7      279.93      207.43     14.80 o 
   6  12   7      527.44      421.29     15.05 o 
  -9  13   7      140.19      164.12     13.38 o 
  -8  13   7      228.25      213.96     14.80 o 
  -7  13   7       63.09       86.14     14.32 o 
  -6  13   7     1717.38     1725.51     53.84 o 
  -5  13   7        8.24       32.38     12.44 o 
  -4  13   7      108.71      137.56     14.55 o 
  -3  13   7     5519.44     4904.71     81.61 o 
  -2  13   7      401.23      351.89     19.15 o 
  -1  13   7     1071.78     1088.87     97.53 o 
   0  13   7        9.89       19.45     10.33 o 
   1  13   7      265.57      247.74     11.62 o 
   2  13   7      874.66      849.88     85.69 o 
   3  13   7     3254.86     2757.94    347.24 o 
   4  13   7       72.40      108.91     12.67 o 
   5  13   7      264.48      186.28     11.75 o 
   6  13   7     1075.89     1031.88     31.85 o 
  -9  14   7      418.97      489.03     16.69 o 
  -8  14   7       16.60       28.86     11.50 o 
  -7  14   7     1692.37     1789.32     54.09 o 
  -6  14   7      441.80      426.12     18.80 o 
  -5  14   7     1722.34     1634.13     46.28 o 
  -4  14   7      519.43      571.99     21.63 o 
  -3  14   7     1808.10     1520.62     32.38 o 
  -2  14   7      146.63      159.68     10.20 o 
  -1  14   7     2127.80     1764.92    182.10 o 
   0  14   7      617.44      594.54     57.03 o 
   1  14   7      294.72      282.22     11.21 o 
   2  14   7        0.98      -16.72     18.88 o 
   3  14   7     1693.27     1395.55    137.92 o 
   4  14   7     1172.33      940.88     28.29 o 
   5  14   7      252.52      186.05     11.98 o 
  -8  15   7      461.54      515.84     19.04 o 
  -7  15   7      347.06      349.17     18.09 o 
  -6  15   7     1148.32      964.62     28.75 o 
  -5  15   7     1667.82     1466.25     46.28 o 
  -4  15   7      138.69      169.74     16.20 o 
  -3  15   7        3.84       12.47     23.35 o 
  -2  15   7     1272.66     1098.01     22.46 o 
  -1  15   7        9.54       -1.01     20.51 o 
   0  15   7       81.16       54.89     17.02 o 
   1  15   7     2046.46     1868.29    191.99 o 
   2  15   7      359.85      289.89     11.78 o 
   3  15   7      149.70      271.46     65.15 o 
   4  15   7      286.34      347.46     14.80 o 
   5  15   7      361.12      306.74     12.69 o 
  -8  16   7     1326.97     1280.52     38.48 o 
  -7  16   7      383.92      390.37     16.45 o 
  -6  16   7       36.16        0.00     28.40 o 
  -5  16   7      270.73      235.59     15.03 o 
  -4  16   7     7563.79     6325.93    129.54 o 
  -3  16   7      853.26      666.08     15.10 o 
  -2  16   7       35.07       53.01      8.72 o 
  -1  16   7     1953.25     1652.31    136.73 o 
   0  16   7      943.62      719.27     83.00 o 
   1  16   7      126.61       95.25     10.33 o 
   2  16   7     1337.72     1096.69    123.59 o 
   3  16   7        8.61       29.45     10.09 o 
   4  16   7      118.83      190.16     11.74 o 
  -8  17   7       34.58       49.52     11.26 o 
  -7  17   7       87.79      110.09     11.27 o 
  -6  17   7       96.50       75.59     12.91 o 
  -5  17   7      806.20      825.02     26.13 o 
  -4  17   7      569.52      440.45     18.58 o 
  -3  17   7      865.29      736.29     18.48 o 
  -2  17   7     2402.83     2078.88     72.81 o 
  -1  17   7      580.72      506.00     45.97 o 
   0  17   7       59.25       70.79      8.38 o 
   1  17   7        6.27       36.85      9.27 o 
   2  17   7      732.65      808.00    123.67 o 
   3  17   7       16.43       39.74      6.96 o 
   4  17   7      310.66      308.07     12.45 o 
  -7  18   7       81.29       87.09     10.09 o 
  -6  18   7      926.95      729.34     23.09 o 
  -5  18   7     6134.80     5437.68    109.63 o 
  -4  18   7      255.49      206.46     15.27 o 
  -3  18   7     3723.81     2836.77     59.49 o 
  -2  18   7       82.84       71.20     27.11 o 
  -1  18   7       27.20       46.21      8.13 o 
   0  18   7     2505.28     1831.62    183.74 o 
   1  18   7      528.62      413.45     52.91 o 
   2  18   7        4.39        3.87     14.00 o 
   3  18   7       39.85       49.46      8.92 o 
  -6  19   7        2.99        8.68     20.18 o 
  -5  19   7        6.12      -24.17     24.17 o 
  -4  19   7        1.65      -22.06     22.06 o 
  -3  19   7       37.04       63.09      8.71 o 
  -2  19   7        6.84       14.07     15.39 o 
  -1  19   7      345.98      323.16     10.88 o 
   0  19   7      117.24       71.94     16.67 o 
   1  19   7      844.31      897.71     87.83 o 
   2  19   7      664.05      502.58    106.49 o 
   3  19   7      306.08      243.59    116.56 o 
  -5  20   7       23.17       39.19      9.86 o 
  -4  20   7      690.06      560.61     17.89 o 
  -3  20   7       68.31       38.75     16.90 o 
  -2  20   7      357.64      290.56      9.72 o 
  -1  20   7      173.57      109.10     15.15 o 
   0  20   7     1709.02     1314.00    130.48 o 
   1  20   7      616.41      448.53     76.82 o 
   2  20   7        5.35      -13.84     13.84 o 
  -4  21   7        2.73        8.92     17.60 o 
  -3  21   7      116.33       46.13      7.30 o 
  -2  21   7       37.48        6.87      8.02 o 
  -1  21   7       69.75       71.43      6.22 o 
   0  21   7       13.84        0.12     13.38 o 
   1  21   7      571.05      500.34    222.38 o 
  -2  22   7      100.25       51.17     29.58 o 
  -1  22   7     1043.23      479.39     62.16 o 
 -11   0   8      271.24      230.72     10.57 o 
 -10   0   8      220.34      158.06     12.68 o 
  -9   0   8     1888.72     1821.78     56.95 o 
  -8   0   8     3092.53     3315.69     99.91 o 
  -7   0   8     2232.97     2086.56     63.41 o 
  -6   0   8      358.18      292.53     17.15 o 
  -5   0   8     1132.71     1087.94     32.05 o 
  -4   0   8    14995.16    14269.15    235.52 o 
  -3   0   8     5548.80     6050.06    164.12 o 
  -2   0   8    13048.57    15820.06   1363.23 o 
  -1   0   8      712.16     1186.16    143.43 o 
   0   0   8      538.43      577.24     75.48 o 
   1   0   8    11737.49    14534.40   1971.92 o 
   2   0   8       60.17      131.49     19.95 o 
   3   0   8      433.94      439.03     22.80 o 
   4   0   8     9009.05    12787.01    227.60 o 
   5   0   8     1271.56     1539.64     45.03 o 
   6   0   8      646.56      669.57     22.35 o 
   7   0   8      497.64      586.63     16.70 o 
 -11   1   8      179.05      196.09      9.39 o 
 -10   1   8      633.59      590.94     18.11 o 
  -9   1   8     1711.92     1561.04     46.29 o 
  -8   1   8      376.47      294.42     18.33 o 
  -7   1   8      686.10      617.05     20.70 o 
  -6   1   8      850.38      766.96     23.54 o 
  -5   1   8      409.61      329.97     19.51 o 
  -4   1   8       37.94       58.67     15.49 o 
  -3   1   8     7765.92     8124.82    180.54 o 
  -2   1   8    10081.12    10924.32   1156.26 o 
  -1   1   8     2443.92     2635.56    471.72 o 
   0   1   8     2615.57     3008.36    443.02 o 
   1   1   8     6383.20     7844.73    653.25 o 
   2   1   8        0.12       14.43     11.50 o 
   3   1   8       72.03      102.10     17.60 o 
   4   1   8     1056.82     1311.63     42.87 o 
   5   1   8      334.11      400.35     22.79 o 
   6   1   8      123.13      119.03     15.49 o 
   7   1   8        2.58       10.09     21.35 o 
 -11   2   8      665.93      518.56     16.48 o 
 -10   2   8        1.01       23.23      8.92 o 
  -9   2   8        1.53       18.07     13.61 o 
  -8   2   8     1035.67      942.43     28.50 o 
  -7   2   8      456.92      601.48     20.92 o 
  -6   2   8     1027.05     1052.50     32.74 o 
  -5   2   8     6231.41     5368.13    122.07 o 
  -4   2   8       78.45       66.43     13.85 o 
  -3   2   8    12591.86    12322.12    213.90 o 
  -2   2   8     1860.93     1730.91    289.04 o 
  -1   2   8     6145.20     8005.85   2106.30 o 
   0   2   8     2538.15     2884.92    648.01 o 
   1   2   8      349.87      798.06     22.58 o 
   2   2   8      100.48      231.21     23.24 o 
   3   2   8      624.75      858.69     29.87 o 
   4   2   8       21.48       12.44     40.36 o 
   5   2   8      855.17     1398.58     43.08 o 
   6   2   8      602.36      767.78     23.52 o 
   7   2   8     1724.26     2066.56     59.40 o 
 -11   3   8      464.37      470.81     13.88 o 
 -10   3   8      920.60      874.98     26.38 o 
  -9   3   8      425.75      467.47     20.21 o 
  -8   3   8     4380.07     4218.67    110.40 o 
  -7   3   8        1.79      -23.46     26.05 o 
  -6   3   8       92.17       77.93     12.68 o 
  -5   3   8     1487.18     1125.49     34.22 o 
  -4   3   8     1332.63     1273.58     38.92 o 
  -3   3   8       95.42      127.70     19.01 o 
  -2   3   8    11540.62    13421.34   4265.13 o 
  -1   3   8     8144.02     9927.55   2571.71 o 
   0   3   8     3313.73     3659.34    738.12 o 
   1   3   8     1106.81     1306.82    129.96 o 
   2   3   8       35.80       12.48     15.32 o 
   3   3   8      480.64      522.79     25.15 o 
   4   3   8      116.38      118.08     17.61 o 
   5   3   8      221.85      291.91     20.43 o 
   6   3   8      392.04      418.11     18.33 o 
   7   3   8      162.22      110.37     11.51 o 
 -11   4   8       42.59       51.16      7.98 o 
 -10   4   8      467.84      420.59     15.28 o 
  -9   4   8      560.76      529.79     19.99 o 
  -8   4   8      134.07      246.50     17.37 o 
  -7   4   8       58.56       25.58     33.33 o 
  -6   4   8      416.76      379.08     17.63 o 
  -5   4   8      283.04      339.43     16.91 o 
  -4   4   8     5587.88     5317.77    123.49 o 
  -3   4   8     1946.72     1608.77     50.61 o 
  -2   4   8      736.73      905.54    253.00 o 
  -1   4   8      554.88      606.94    101.95 o 
   0   4   8     1205.11     1124.40    154.42 o 
   1   4   8       52.11      130.79     46.47 o 
   2   4   8      759.82      825.50     40.95 o 
   3   4   8        7.21       23.70     29.80 o 
   4   4   8     1052.25     1310.92     39.57 o 
   5   4   8      554.36      648.53     24.46 o 
   6   4   8       68.78       -3.76     34.27 o 
   7   4   8       71.70       53.75     11.03 o 
 -11   5   8       16.59       16.43      7.74 o 
 -10   5   8      185.07      199.60     13.15 o 
  -9   5   8     1426.68     1337.49     38.93 o 
  -8   5   8     2498.04     2668.75     74.60 o 
  -7   5   8      925.33     1012.68     30.37 o 
  -6   5   8      928.84      785.28     22.60 o 
  -5   5   8     1050.92      932.48     28.98 o 
  -4   5   8        9.68       16.90     14.55 o 
  -3   5   8     1558.72     1266.91     41.08 o 
  -2   5   8        2.96      -13.88     13.88 o 
  -1   5   8        4.82       69.64     42.24 o 
   0   5   8     3642.23     3573.21    576.48 o 
   1   5   8     5146.27     5274.96    422.49 o 
   2   5   8     1193.34     1292.51     64.35 o 
   3   5   8      237.94      301.55     19.73 o 
   4   5   8      757.13      946.88     26.83 o 
   5   5   8      101.60       90.37     16.20 o 
   6   5   8      209.98      157.59     14.33 o 
 -10   6   8      370.69      353.93     14.34 o 
  -9   6   8        0.44       12.44     12.44 o 
  -8   6   8       24.31        2.35     29.10 o 
  -7   6   8      162.14      148.15     15.03 o 
  -6   6   8       57.67       19.71     27.22 o 
  -5   6   8      191.39      156.62     14.56 o 
  -4   6   8     1519.05     1301.70     38.24 o 
  -3   6   8      751.15      724.85     23.77 o 
  -2   6   8      248.74      269.89     43.80 o 
  -1   6   8        0.11        2.58     23.00 o 
   0   6   8      219.02      289.80    129.87 o 
   1   6   8     2461.53     2546.87    235.06 o 
   2   6   8      268.41      221.72     12.86 o 
   3   6   8     1076.64      959.53     29.45 o 
   4   6   8      840.55     1037.81     33.19 o 
   5   6   8       15.47        4.46     32.85 o 
   6   6   8      148.55      150.27     13.38 o 
 -10   7   8       74.35      120.18     10.56 o 
  -9   7   8     2534.56     2471.57     66.59 o 
  -8   7   8      932.88     1070.20     33.20 o 
  -7   7   8      258.92      224.77     17.38 o 
  -6   7   8     1855.80     2135.62     61.90 o 
  -5   7   8     1214.63     1011.73     29.23 o 
  -4   7   8       93.10      103.05     14.08 o 
  -3   7   8      560.81      492.66     18.81 o 
  -2   7   8      150.69      175.59     43.44 o 
  -1   7   8      298.35      321.82     12.87 o 
   0   7   8      413.94      441.75     50.76 o 
   1   7   8     2635.43     2292.04    198.11 o 
   2   7   8     5250.44     5143.95    327.46 o 
   3   7   8     1941.59     2280.85     72.08 o 
   4   7   8      684.39      658.00     24.00 o 
   5   7   8      192.84      114.59     14.32 o 
   6   7   8      137.14      148.86     12.44 o 
 -10   8   8       99.63       88.74     11.50 o 
  -9   8   8      251.58      252.97     15.27 o 
  -8   8   8      515.86      551.79     22.81 o 
  -7   8   8      356.08      369.82     17.15 o 
  -6   8   8        1.30       14.78     22.06 o 
  -5   8   8       48.48       26.99     12.20 o 
  -4   8   8     3192.78     2946.48     78.37 o 
  -3   8   8     1296.20     1253.82     37.49 o 
  -2   8   8     2276.23     2216.18    287.35 o 
  -1   8   8      177.87       97.69      9.69 o 
   0   8   8      942.11      901.32     69.59 o 
   1   8   8      295.78      211.48     17.74 o 
   2   8   8      162.23      205.19     13.50 o 
   3   8   8       30.49       97.62     14.55 o 
   4   8   8     1187.17     1618.34     49.97 o 
   5   8   8       52.41       49.52     13.38 o 
   6   8   8      539.66      495.62     15.76 o 
 -10   9   8      768.78      828.19     24.02 o 
  -9   9   8      243.82      237.70     14.56 o 
  -8   9   8     1822.11     1712.75     52.45 o 
  -7   9   8      181.14      282.70     16.67 o 
  -6   9   8      372.31      475.58     19.50 o 
  -5   9   8      163.40      151.91     14.79 o 
  -4   9   8      163.08      142.05     14.09 o 
  -3   9   8     4885.42     4404.22    109.69 o 
  -2   9   8     3548.46     3257.15    382.03 o 
  -1   9   8      273.82      287.66     12.21 o 
   0   9   8      263.83      248.14     25.95 o 
   1   9   8      250.16      314.12     37.34 o 
   2   9   8     4857.27     4518.68    249.11 o 
   3   9   8     3384.37     3467.94     96.23 o 
   4   9   8        4.23       33.79     12.67 o 
   5   9   8      550.79      545.61     19.52 o 
   6   9   8      274.46      283.36     12.92 o 
 -10  10   8       15.16        7.27     19.48 o 
  -9  10   8      232.52      299.70     15.27 o 
  -8  10   8      487.50      502.85     20.69 o 
  -7  10   8     2355.40     2694.24     74.09 o 
  -6  10   8      439.50      338.91     17.16 o 
  -5  10   8     5993.49     5694.16    124.71 o 
  -4  10   8     1230.51     1153.17     33.47 o 
  -3  10   8     8197.88     7443.92    140.96 o 
  -2  10   8      331.67      225.13     12.11 o 
  -1  10   8      314.54      344.01     49.92 o 
   0  10   8      746.94      690.94     36.94 o 
   1  10   8       64.53        2.31     21.03 o 
   2  10   8       17.98       87.19      9.30 o 
   3  10   8     1132.53     1125.91     32.99 o 
   4  10   8      789.16      727.76     21.65 o 
   5  10   8      257.02      345.77     16.21 o 
   6  10   8       48.66       65.72     10.33 o 
  -9  11   8      352.79      338.40     15.75 o 
  -8  11   8      216.20      137.85     13.62 o 
  -7  11   8      485.71      448.06     17.63 o 
  -6  11   8      544.48      531.14     21.63 o 
  -5  11   8       20.10       21.12     25.81 o 
  -4  11   8     1141.48      968.25     30.87 o 
  -3  11   8      657.20      673.12     15.90 o 
  -2  11   8     7105.84     6348.73    479.69 o 
  -1  11   8     6199.48     5426.36    518.57 o 
   0  11   8      302.23      278.23     12.02 o 
   1  11   8      169.24      179.04     11.37 o 
   2  11   8      666.84      684.02     67.63 o 
   3  11   8       41.40       20.65     12.44 o 
   4  11   8      262.70      276.23     16.44 o 
   5  11   8      344.07      264.61     14.81 o 
  -9  12   8      836.09      757.46     24.50 o 
  -8  12   8      971.69     1105.52     34.63 o 
  -7  12   8      109.02      116.67     12.68 o 
  -6  12   8      167.31      167.88     13.85 o 
  -5  12   8       99.12      106.10     13.85 o 
  -4  12   8    10215.68     9002.22    154.31 o 
  -3  12   8     1591.43     1322.91     28.20 o 
  -2  12   8     1346.38     1393.63     72.28 o 
  -1  12   8     1420.16     1237.08    151.79 o 
   0  12   8     1038.07      851.90     35.92 o 
   1  12   8      631.53      701.22     20.93 o 
   2  12   8      612.88      520.65     25.64 o 
   3  12   8       50.70       45.80     34.50 o 
   4  12   8      548.70      742.20     25.16 o 
   5  12   8      762.84      830.27     23.78 o 
  -9  13   8      703.62      590.94     16.95 o 
  -8  13   8       68.63       71.82     11.74 o 
  -7  13   8      843.36      799.96     23.78 o 
  -6  13   8        7.02      -23.47     25.58 o 
  -5  13   8      136.46      306.84     15.73 o 
  -4  13   8       68.73       81.91     13.61 o 
  -3  13   8     2598.46     2274.70     48.03 o 
  -2  13   8     2452.54     2287.85    136.97 o 
  -1  13   8     1403.33     1234.11    147.77 o 
   0  13   8       73.44       38.99     11.38 o 
   1  13   8      371.40      392.40     12.05 o 
   2  13   8      226.16      164.13     20.67 o 
   3  13   8      112.01      105.53      9.46 o 
   4  13   8      301.58      327.99     15.04 o 
   5  13   8       12.07       25.34      9.15 o 
  -8  14   8      331.03      354.36     15.04 o 
  -7  14   8      134.44      154.72     14.56 o 
  -6  14   8        4.40       23.93     11.97 o 
  -5  14   8     3608.96     3157.57     91.09 o 
  -4  14   8     2625.64     2023.22     64.45 o 
  -3  14   8     1533.99     1382.32     46.25 o 
  -2  14   8      151.52      108.46      9.54 o 
  -1  14   8      934.46      897.40     54.63 o 
   0  14   8      663.13      425.09     17.64 o 
   1  14   8      635.76      498.91     47.87 o 
   2  14   8      144.26      118.77     10.56 o 
   3  14   8       64.26      113.94      9.85 o 
   4  14   8      867.85     1037.62     30.86 o 
  -8  15   8      172.25      179.88     11.98 o 
  -7  15   8       25.58       37.55     11.50 o 
  -6  15   8      427.03      494.06     18.57 o 
  -5  15   8      262.92      249.21     15.97 o 
  -4  15   8      121.08      119.25     12.44 o 
  -3  15   8      626.23      721.97     14.97 o 
  -2  15   8     2581.02     2201.65     64.08 o 
  -1  15   8      243.87      196.94     10.38 o 
   0  15   8      241.07      184.17     10.11 o 
   1  15   8      340.87      217.65     12.45 o 
   2  15   8     2087.93     1749.35     80.20 o 
   3  15   8     3290.51     2793.88    273.11 o 
   4  15   8       14.46       18.77      9.39 o 
  -8  16   8       17.67       27.46      9.62 o 
  -7  16   8       10.67      -13.14     22.06 o 
  -6  16   8       18.09       28.63     10.09 o 
  -5  16   8      330.82      324.00     16.68 o 
  -4  16   8      155.95      186.89     13.62 o 
  -3  16   8      365.33      264.42     13.86 o 
  -2  16   8      168.39      176.10      9.96 o 
  -1  16   8      378.01      275.56     25.38 o 
   0  16   8     1799.34     1376.94    120.03 o 
   1  16   8     1016.27      787.62     41.82 o 
   2  16   8       57.58       28.66      8.05 o 
   3  16   8       17.48       59.54     24.64 o 
  -7  17   8     2053.10     2137.64     61.37 o 
  -6  17   8      365.02      356.52     15.04 o 
  -5  17   8      554.43      489.64     16.70 o 
  -4  17   8      152.48      137.82     12.44 o 
  -3  17   8        3.27      -12.46     16.92 o 
  -2  17   8       88.10       58.63     11.38 o 
  -1  17   8      897.57      659.70     24.61 o 
   0  17   8        0.78       14.20     17.42 o 
   1  17   8     1350.43     1197.19     78.22 o 
   2  17   8     1872.24     1373.54     97.58 o 
   3  17   8      455.71      372.92    127.34 o 
  -6  18   8        9.76       18.54      9.15 o 
  -5  18   8      281.05      226.00     13.39 o 
  -4  18   8      233.81      269.63     14.09 o 
  -3  18   8      154.51      135.70     15.50 o 
  -2  18   8      133.39      100.81      7.96 o 
  -1  18   8     2103.56     1639.55    142.11 o 
   0  18   8     1220.75      846.22     30.42 o 
   1  18   8       23.77       24.83      7.51 o 
   2  18   8      178.16      199.18     58.59 o 
  -5  19   8     1039.40      881.36     25.70 o 
  -4  19   8      130.23      108.94     11.03 o 
  -3  19   8      159.22      107.32      7.28 o 
  -2  19   8        2.01       -8.51      8.51 o 
  -1  19   8      278.06      208.53      8.79 o 
   0  19   8      347.53      361.98     25.03 o 
   1  19   8      218.97      157.81     27.48 o 
  -4  20   8     1681.58     1327.78     42.58 o 
  -3  20   8       42.93       57.54     20.30 o 
  -2  20   8        5.66       10.58      7.84 o 
  -1  20   8        3.21       12.88      8.33 o 
   0  20   8      256.72      169.11     28.66 o 
 -10   1   9      585.65      442.94     13.64 o 
  -9   1   9      752.20      669.52     20.47 o 
  -8   1   9     3347.47     2838.04     78.16 o 
  -7   1   9      198.20      243.98     15.73 o 
  -6   1   9      464.47      432.50     19.98 o 
  -5   1   9      440.19      418.37     20.92 o 
  -4   1   9      917.69      825.56     28.49 o 
  -3   1   9      526.82      409.59     26.10 o 
  -2   1   9     1975.68     2224.36    426.18 o 
  -1   1   9      542.12      870.37    160.83 o 
   0   1   9       16.62      102.54     24.99 o 
   1   1   9      497.74      658.27     88.51 o 
   2   1   9      275.94      291.31     60.84 o 
   3   1   9      817.13      875.30     34.13 o 
   4   1   9     1335.48     1858.91     55.66 o 
   5   1   9      170.31      185.50     17.38 o 
   6   1   9        3.86        0.00     18.30 o 
 -10   2   9        7.80       -9.39     16.19 o 
  -9   2   9       62.21       65.01     10.80 o 
  -8   2   9      826.92      806.15     24.71 o 
  -7   2   9     1426.90     1402.58     40.81 o 
  -6   2   9      305.20      363.65     19.03 o 
  -5   2   9      154.03      157.54     14.09 o 
  -4   2   9      799.43      796.00     25.42 o 
  -3   2   9     4807.08     5107.14    148.40 o 
  -2   2   9     4858.17     5342.02   1317.81 o 
  -1   2   9      795.07     1105.05    182.52 o 
   0   2   9       63.17      110.32     14.56 o 
   1   2   9      479.84      868.75     57.12 o 
   2   2   9     1550.69     1687.23    221.95 o 
   3   2   9     1809.45     2155.55     64.73 o 
   4   2   9      147.50      215.53     19.49 o 
   5   2   9       20.91        8.68     27.93 o 
   6   2   9       98.08       95.08     11.50 o 
 -10   3   9      150.07      129.14      9.16 o 
  -9   3   9     1792.14     1395.05     39.22 o 
  -8   3   9       23.17       60.07     12.91 o 
  -7   3   9     1739.49     1666.09     51.72 o 
  -6   3   9      313.91      372.58     18.56 o 
  -5   3   9       35.64       43.65     10.80 o 
  -4   3   9      278.36      249.22     18.32 o 
  -3   3   9     3687.86     3176.20     92.80 o 
  -2   3   9     3125.69     3505.54    933.56 o 
  -1   3   9     4410.41     4958.56    846.83 o 
   0   3   9      566.03      713.72     33.51 o 
   1   3   9       29.95       22.92     18.47 o 
   2   3   9     2435.43     2695.13    276.65 o 
   3   3   9      130.40      179.12     21.36 o 
   4   3   9      378.12      377.86     21.38 o 
   5   3   9       47.66      110.77     14.55 o 
   6   3   9        0.02       12.67     19.24 o 
 -10   4   9      320.43      308.76     11.51 o 
  -9   4   9      394.09      384.24     15.75 o 
  -8   4   9      885.79     1077.32     29.19 o 
  -7   4   9       85.30       51.64     14.08 o 
  -6   4   9     2154.22     2157.31     62.44 o 
  -5   4   9        0.05       62.18     12.91 o 
  -4   4   9     2089.23     2054.73     63.15 o 
  -3   4   9     6926.40     6208.30    143.99 o 
  -2   4   9    12305.70    15449.36   2893.34 o 
  -1   4   9       90.34       48.07     16.90 o 
   0   4   9      798.32     1022.33     63.90 o 
   1   4   9       54.33      173.93     23.00 o 
   2   4   9      195.05      166.85     27.94 o 
   3   4   9      391.31      580.89     23.03 o 
   4   4   9     2830.71     3603.11    106.74 o 
   5   4   9      204.43      207.60     15.97 o 
   6   4   9      673.75      659.92     21.42 o 
 -10   5   9      176.21      133.38      9.86 o 
  -9   5   9      961.39      773.76     23.79 o 
  -8   5   9     1917.70     1676.40     51.05 o 
  -7   5   9      136.09      105.88     15.73 o 
  -6   5   9       23.51       24.87     32.15 o 
  -5   5   9       71.86       33.09     35.68 o 
  -4   5   9       52.79       29.81     38.02 o 
  -3   5   9     5566.34     4933.67    124.34 o 
  -2   5   9     9061.04     9650.68   1550.32 o 
  -1   5   9       71.67      125.97     23.82 o 
   0   5   9      658.26      860.13     83.27 o 
   1   5   9      474.63      832.27     22.02 o 
   2   5   9       91.98      163.16     13.93 o 
   3   5   9     1297.39     1380.06     46.45 o 
   4   5   9      538.39      352.00     21.40 o 
   5   5   9      381.91      511.89     18.80 o 
   6   5   9       15.37       15.72      9.62 o 
 -10   6   9        3.92       -2.35     15.25 o 
  -9   6   9      391.80      430.79     16.22 o 
  -8   6   9      290.75      303.73     15.97 o 
  -7   6   9     4531.19     4629.14    109.03 o 
  -6   6   9      297.03      266.62     16.68 o 
  -5   6   9      298.24      333.10     17.62 o 
  -4   6   9     2955.40     2768.14     79.71 o 
  -3   6   9     4302.89     4410.84    113.26 o 
  -2   6   9     4474.62     3822.72    416.10 o 
  -1   6   9     1880.97     2230.68    261.71 o 
   0   6   9      520.41      681.50     40.67 o 
   1   6   9      795.90     1135.12     51.66 o 
   2   6   9      643.67      810.78     35.63 o 
   3   6   9     1742.91     1974.03     57.39 o 
   4   6   9      346.59      361.61     20.21 o 
   5   6   9      344.98      520.99     19.27 o 
 -10   7   9      771.00      556.24     17.90 o 
  -9   7   9        2.51       -6.10     23.00 o 
  -8   7   9     2080.70     1656.56     50.14 o 
  -7   7   9      456.62      392.29     17.16 o 
  -6   7   9       22.18       12.20     26.75 o 
  -5   7   9      539.48      563.34     19.75 o 
  -4   7   9     1728.04     1466.79     42.27 o 
  -3   7   9     2204.25     2107.49     62.22 o 
  -2   7   9     5642.78     5121.90    624.70 o 
  -1   7   9     5074.75     5114.97    510.90 o 
   0   7   9      163.82      213.50     26.18 o 
   1   7   9       42.41       79.74     12.36 o 
   2   7   9      943.28     1220.06     82.41 o 
   3   7   9     1578.26     1462.09     44.38 o 
   4   7   9      276.33      429.41     18.79 o 
   5   7   9       87.70       85.21     11.27 o 
 -10   8   9       89.67      106.34      8.92 o 
  -9   8   9      627.85      566.51     16.00 o 
  -8   8   9     2223.20     2395.79     64.37 o 
  -7   8   9       35.32       72.98     12.44 o 
  -6   8   9      237.73      284.41     16.67 o 
  -5   8   9      419.42      416.21     19.51 o 
  -4   8   9      162.51       99.55     14.56 o 
  -3   8   9     2247.64     1568.26     45.43 o 
  -2   8   9     1841.98     2180.40    228.58 o 
  -1   8   9      320.04      368.08     14.68 o 
   0   8   9     1363.41     1209.36     95.16 o 
   1   8   9     1303.13     1560.79     56.82 o 
   2   8   9      102.31      115.66     19.60 o 
   3   8   9      514.21      583.07     23.04 o 
   4   8   9      671.72      949.38     29.18 o 
   5   8   9       15.92       23.47     10.33 o 
  -9   9   9      440.09      343.70     13.64 o 
  -8   9   9      161.65      180.79     13.85 o 
  -7   9   9      864.40      954.84     29.66 o 
  -6   9   9        0.06       25.11     11.26 o 
  -5   9   9       34.25       45.29     11.97 o 
  -4   9   9      199.97      261.12     16.67 o 
  -3   9   9     3960.38     3396.25     99.52 o 
  -2   9   9      883.50      958.74    101.35 o 
  -1   9   9     3935.38     3474.12    207.47 o 
   0   9   9       49.49       48.57     14.43 o 
   1   9   9        2.40       42.05     20.65 o 
   2   9   9     2076.43     2157.84     44.96 o 
   3   9   9        6.21       25.58     27.92 o 
   4   9   9      629.95      654.02     21.41 o 
   5   9   9       96.92       82.87     10.80 o 
  -9  10   9      116.29      122.78     10.80 o 
  -8  10   9       94.19      116.19     13.61 o 
  -7  10   9      180.26      155.44     16.20 o 
  -6  10   9        7.47       37.31     11.03 o 
  -5  10   9        4.62      -25.11     25.11 o 
  -4  10   9      584.82      411.29     18.81 o 
  -3  10   9      480.01      358.71     16.92 o 
  -2  10   9       11.83       13.94     11.34 o 
  -1  10   9     1438.10     1413.14    123.73 o 
   0  10   9      197.97      353.86     13.78 o 
   1  10   9       37.05        4.39     23.25 o 
   2  10   9       68.24       88.81     20.65 o 
   3  10   9      105.78       15.73     31.69 o 
   4  10   9      307.18      351.02     16.21 o 
   5  10   9      625.62      596.24     17.89 o 
  -9  11   9      526.95      533.02     16.00 o 
  -8  11   9      929.48     1073.64     32.27 o 
  -7  11   9      614.63      556.27     18.82 o 
  -6  11   9      945.84      963.14     31.56 o 
  -5  11   9      536.38      498.92     17.63 o 
  -4  11   9        0.03       22.76     25.11 o 
  -3  11   9      694.08      747.01     35.99 o 
  -2  11   9     4099.75     3780.87    216.64 o 
  -1  11   9      682.40      682.03     46.93 o 
   0  11   9      346.18      318.68     20.56 o 
   1  11   9     1749.20     1373.36     65.31 o 
   2  11   9      809.24      824.75     39.19 o 
   3  11   9     2820.63     2850.11     79.26 o 
   4  11   9       15.83       26.52     10.33 o 
  -9  12   9       14.99       33.32      8.92 o 
  -8  12   9        4.06       10.09     10.09 o 
  -7  12   9        3.15       10.56     24.64 o 
  -6  12   9        6.33      -17.83     23.93 o 
  -5  12   9      165.57      130.54     12.68 o 
  -4  12   9     1824.67     1491.40     41.81 o 
  -3  12   9       66.84       32.13     13.73 o 
  -2  12   9      257.19      198.02     11.37 o 
  -1  12   9      169.72       82.95     28.53 o 
   0  12   9      920.07      786.94     38.03 o 
   1  12   9      135.46      122.05     10.52 o 
   2  12   9       72.43       60.92     25.11 o 
   3  12   9      382.95      366.85     23.97 o 
   4  12   9      305.22      304.30     13.16 o 
  -8  13   9     2102.99     1961.98     58.74 o 
  -7  13   9      839.93      841.29     24.25 o 
  -6  13   9       85.52       67.84     12.91 o 
  -5  13   9       41.17       55.85     11.97 o 
  -4  13   9      200.69      218.39     14.56 o 
  -3  13   9      192.56      135.96      9.59 o 
  -2  13   9     2038.54     1532.74     44.57 o 
  -1  13   9     1135.68      826.99     23.45 o 
   0  13   9      356.38      352.80     12.95 o 
   1  13   9      802.15      787.10     17.19 o 
   2  13   9     1697.72     1414.99     30.30 o 
   3  13   9       81.80       81.42      9.53 o 
   4  13   9        4.33       11.26     18.07 o 
  -8  14   9       70.07       57.51     10.56 o 
  -7  14   9     1635.37     1473.04     46.79 o 
  -6  14   9      195.55      202.19     13.39 o 
  -5  14   9        0.72       22.29     22.29 o 
  -4  14   9      248.21      193.77     13.62 o 
  -3  14   9     1021.87      766.07     22.14 o 
  -2  14   9       21.26        4.33     19.49 o 
  -1  14   9       25.65       24.21     17.25 o 
   0  14   9      950.71      810.43     16.90 o 
   1  14   9      197.97      233.02     10.19 o 
   2  14   9        4.46       48.68     22.76 o 
   3  14   9        2.15        3.37     17.36 o 
  -7  15   9      125.61       91.33     10.33 o 
  -6  15   9      998.25      870.18     25.92 o 
  -5  15   9      957.74      852.92     25.44 o 
  -4  15   9       76.58       59.62     10.80 o 
  -3  15   9      259.24      185.64     11.86 o 
  -2  15   9        3.57       -2.50     16.57 o 
  -1  15   9     1138.03      988.70     21.40 o 
   0  15   9        4.53       -0.78     10.63 o 
   1  15   9       57.60       88.41      8.51 o 
   2  15   9      370.30      395.25     29.85 o 
   3  15   9       12.64        4.51      8.41 o 
  -7  16   9       64.33       38.96      9.15 o 
  -6  16   9      539.93      497.23     14.82 o 
  -5  16   9      144.17      162.94     12.21 o 
  -4  16   9      246.89      219.85     13.15 o 
  -3  16   9      507.50      364.79     17.99 o 
  -2  16   9      332.62      387.48     11.46 o 
  -1  16   9     1335.01     1063.30     30.08 o 
   0  16   9       22.51       10.40      9.69 o 
   1  16   9      756.13      701.29     32.37 o 
   2  16   9      204.93      158.16     27.48 o 
  -6  17   9        0.15       -2.35     16.66 o 
  -5  17   9       84.23      109.15     10.80 o 
  -4  17   9      464.96      368.65     14.58 o 
  -3  17   9      479.18      387.86     15.52 o 
  -2  17   9      873.14      697.57     15.78 o 
  -1  17   9      917.13      855.36     45.82 o 
   0  17   9      137.73      146.45     18.20 o 
   1  17   9        0.30       -0.67     19.12 o 
  -5  18   9        7.04        5.87     17.60 o 
  -4  18   9      374.46      294.51     12.69 o 
  -3  18   9      336.57      322.10     44.65 o 
  -2  18   9      421.44      297.07      9.72 o 
  -1  18   9      517.48      444.57     11.29 o 
   0  18   9      340.44      347.10     31.02 o 
   1  18   9      221.17      211.89     11.04 o 
  -4  19   9        3.03       -2.11     16.43 o 
  -3  19   9      681.85      467.06     71.80 o 
  -2  19   9     2158.29     1561.89    187.90 o 
  -1  19   9        9.79        4.79     12.16 o 
 -10   0  10      222.50      245.46     10.57 o 
  -9   0  10     1368.10     1428.00     42.24 o 
  -8   0  10     2028.21     1980.68     56.75 o 
  -7   0  10       15.39       28.63     12.91 o 
  -6   0  10    11069.10     9618.56    181.62 o 
  -5   0  10       20.93       -7.04     39.42 o 
  -4   0  10      841.95      783.82     33.42 o 
  -3   0  10     1670.80     1899.26     55.01 o 
  -2   0  10      579.19     1379.01    110.88 o 
  -1   0  10      104.79      177.55     17.59 o 
   0   0  10      901.65     1232.56    142.91 o 
   1   0  10     2663.56     3251.60    525.34 o 
   2   0  10      623.19      653.97    110.31 o 
   3   0  10      572.86      811.80     25.63 o 
   4   0  10      336.87      281.50     15.98 o 
   5   0  10       74.34      123.00     10.33 o 
 -10   1  10       80.19       55.16      7.98 o 
  -9   1  10      324.60      253.52     13.39 o 
  -8   1  10      451.82      452.24     19.98 o 
  -7   1  10       81.97      104.21     15.26 o 
  -6   1  10      671.34      672.52     25.40 o 
  -5   1  10      403.36      359.78     22.09 o 
  -4   1  10       28.66       38.96     42.94 o 
  -3   1  10      236.51      223.58     27.24 o 
  -2   1  10     3019.04     3952.36    445.73 o 
  -1   1  10       49.95       98.33     85.78 o 
   0   1  10       80.22      184.72     18.13 o 
   1   1  10      606.02     1072.75    159.57 o 
   2   1  10      927.68     1103.34    193.79 o 
   3   1  10       39.56       87.07     18.54 o 
   4   1  10       13.69       -5.63     26.05 o 
   5   1  10       45.75       51.16      8.45 o 
 -10   2  10        3.31      -15.72     15.72 o 
  -9   2  10        8.10        9.62      9.62 o 
  -8   2  10       14.36       31.91     12.67 o 
  -7   2  10     3702.70     3589.43    101.10 o 
  -6   2  10      193.31      138.78     19.02 o 
  -5   2  10     3826.56     3461.13     94.23 o 
  -4   2  10     1612.77     1603.51     50.04 o 
  -3   2  10      345.53      509.60     27.72 o 
  -2   2  10     1232.40     1414.64    167.48 o 
  -1   2  10       60.82       20.66     22.98 o 
   0   2  10     3156.34     4296.50    224.09 o 
   1   2  10     1267.22     1561.39    144.28 o 
   2   2  10     1261.44     1278.13    338.43 o 
   3   2  10      973.30     1073.56     31.80 o 
   4   2  10        0.12       15.25     26.75 o 
   5   2  10        2.50       -6.57     16.43 o 
 -10   3  10        3.17       37.07      6.57 o 
  -9   3  10       89.24      134.97     10.80 o 
  -8   3  10      619.91      512.29     20.23 o 
  -7   3  10      338.05      333.62     19.27 o 
  -6   3  10        0.71      -40.12     40.12 o 
  -5   3  10     2112.72     2071.33     62.19 o 
  -4   3  10      736.80      738.10     27.29 o 
  -3   3  10      251.35      360.52     21.37 o 
  -2   3  10     1414.40     1469.07    263.01 o 
  -1   3  10      275.20      356.78     57.19 o 
   0   3  10     2904.60     4317.49    137.56 o 
   1   3  10       35.60       18.05     20.16 o 
   2   3  10      442.54      498.72    114.11 o 
   3   3  10     2726.21     2794.39     83.71 o 
   4   3  10      608.31      804.07     23.29 o 
   5   3  10        0.10       -1.17      8.92 o 
 -10   4  10       10.34       15.72      6.34 o 
  -9   4  10      105.06      119.96     10.56 o 
  -8   4  10      113.61       97.66     13.38 o 
  -7   4  10        9.26       -2.35     36.84 o 
  -6   4  10     1148.05     1132.28     33.93 o 
  -5   4  10      166.08      165.29     16.44 o 
  -4   4  10     2087.65     2236.45     69.28 o 
  -3   4  10      442.58      334.69     19.98 o 
  -2   4  10      107.65      200.16     14.61 o 
  -1   4  10     1423.07     1819.92    129.15 o 
   0   4  10        8.42      -31.63     31.63 o 
   1   4  10      938.98     1125.73     96.54 o 
   2   4  10       57.67       25.12     16.07 o 
   3   4  10       12.06       32.15     32.15 o 
   4   4  10      428.67      482.61     19.04 o 
   5   4  10      197.50      244.51     11.04 o 
 -10   5  10       50.95       70.88      7.04 o 
  -9   5  10        0.35      -11.50     17.13 o 
  -8   5  10      637.55      541.74     18.35 o 
  -7   5  10      624.56      592.71     21.87 o 
  -6   5  10     1237.62     1309.23     40.07 o 
  -5   5  10      612.24      583.01     23.75 o 
  -4   5  10      266.14      190.72     17.62 o 
  -3   5  10     1570.54     1408.76     43.90 o 
  -2   5  10      159.38      134.27     12.44 o 
  -1   5  10     2529.87     2845.41    193.50 o 
   0   5  10     1356.33     1440.54     42.92 o 
   1   5  10     1255.51     1419.78     38.31 o 
   2   5  10      923.25      855.29     85.12 o 
   3   5  10      307.16      344.88     21.14 o 
   4   5  10      319.76      294.65     16.45 o 
  -9   6  10      367.22      369.92     13.63 o 
  -8   6  10      133.08      151.90     14.09 o 
  -7   6  10      171.70      142.05     16.67 o 
  -6   6  10      205.88      248.21     16.44 o 
  -5   6  10       24.15       51.86     12.91 o 
  -4   6  10       90.13      119.71     16.43 o 
  -3   6  10     1322.51     1098.34     32.54 o 
  -2   6  10        3.06       32.66     14.54 o 
  -1   6  10      202.89      247.54     42.27 o 
   0   6  10       55.53      144.79     13.43 o 
   1   6  10      136.80      153.76     15.16 o 
   2   6  10      438.30      480.97     64.52 o 
   3   6  10       28.06       13.14     30.74 o 
   4   6  10       62.13       71.59     11.97 o 
  -9   7  10      484.04      417.39     14.11 o 
  -8   7  10      479.67      451.39     16.93 o 
  -7   7  10     1184.79     1135.43     34.18 o 
  -6   7  10     1412.99     1335.37     41.04 o 
  -5   7  10        1.58       15.02     12.44 o 
  -4   7  10      234.56      296.38     18.32 o 
  -3   7  10      511.09      365.10     19.75 o 
  -2   7  10     1568.59     1791.38    202.26 o 
  -1   7  10     1925.41     1997.91    132.22 o 
   0   7  10      411.82      415.52     17.19 o 
   1   7  10       43.50      108.54     21.94 o 
   2   7  10       86.22       91.38     35.44 o 
   3   7  10      160.63      181.27     16.20 o 
   4   7  10       25.06      108.89     11.03 o 
  -9   8  10       78.05       75.35      8.68 o 
  -8   8  10      287.36      251.84     14.33 o 
  -7   8  10       26.41       48.58     13.61 o 
  -6   8  10     2662.49     2585.43     73.94 o 
  -5   8  10       32.72       38.72     14.55 o 
  -4   8  10      154.07      119.74     15.03 o 
  -3   8  10      367.36      379.71     18.80 o 
  -2   8  10      132.09      216.64     13.04 o 
  -1   8  10      496.94      504.46     16.43 o 
   0   8  10      874.32      828.61     20.17 o 
   1   8  10     1312.65     1352.75     45.16 o 
   2   8  10       29.42       -1.01     21.79 o 
   3   8  10      242.63      262.13     16.91 o 
   4   8  10        5.29       -7.27     23.00 o 
  -9   9  10      375.18      318.51     12.69 o 
  -8   9  10     2166.40     1938.26     53.27 o 
  -7   9  10      346.08      287.13     16.68 o 
  -6   9  10       24.86        8.45     31.68 o 
  -5   9  10      274.41      226.43     15.50 o 
  -4   9  10       66.90       59.85     14.32 o 
  -3   9  10      300.35      317.13     17.85 o 
  -2   9  10     2437.72     2026.71    168.82 o 
  -1   9  10      639.83      550.79     23.40 o 
   0   9  10      158.67      263.60     14.77 o 
   1   9  10       79.19      191.23     14.61 o 
   2   9  10        2.98       27.91     14.43 o 
   3   9  10      276.32      374.23     15.27 o 
   4   9  10       17.15       19.48      9.15 o 
  -9  10  10       70.59       60.33      8.45 o 
  -8  10  10      112.83      159.40     11.27 o 
  -7  10  10     3097.73     2736.47     76.97 o 
  -6  10  10        2.21       11.97     26.05 o 
  -5  10  10     1808.23     1695.82     52.92 o 
  -4  10  10       98.90       77.46     13.61 o 
  -3  10  10      152.19      189.94     17.14 o 
  -2  10  10      464.87      431.39     23.74 o 
  -1  10  10      190.80      284.91     13.74 o 
   0  10  10     2094.63     2280.94     50.42 o 
   1  10  10      175.04      276.19     13.48 o 
   2  10  10      183.35      166.93     14.44 o 
   3  10  10      217.06      154.78     12.45 o 
  -8  11  10       20.26      -14.31     20.65 o 
  -7  11  10       56.22       62.67     11.27 o 
  -6  11  10      519.56      497.76     18.81 o 
  -5  11  10      259.56      249.68     15.97 o 
  -4  11  10        5.50        8.68     10.79 o 
  -3  11  10     1414.03     1212.43     25.01 o 
  -2  11  10        2.19       21.62     12.85 o 
  -1  11  10      908.85      879.20     35.32 o 
   0  11  10      117.30      270.47     34.86 o 
   1  11  10      482.81      693.63     23.51 o 
   2  11  10       97.67      136.53     10.68 o 
   3  11  10      547.97      396.39     15.29 o 
  -8  12  10      415.93      341.39     12.93 o 
  -7  12  10        1.65       17.60     20.65 o 
  -6  12  10     2124.04     1996.93     57.03 o 
  -5  12  10       67.93       57.50     11.03 o 
  -4  12  10     1171.18     1050.07     30.41 o 
  -3  12  10      237.67      157.75     26.66 o 
  -2  12  10      785.70      993.09     20.97 o 
  -1  12  10     3425.09     3212.35    144.54 o 
   0  12  10       66.99       77.00     10.02 o 
   1  12  10     1198.06     1298.44     75.10 o 
   2  12  10      381.11      365.14     12.72 o 
   3  12  10        1.76       -0.67      9.03 o 
  -7  13  10       82.64       75.58     10.33 o 
  -6  13  10      393.85      405.67     15.28 o 
  -5  13  10      207.17      211.59     13.86 o 
  -4  13  10        6.66       16.89     24.17 o 
  -3  13  10     1111.18      931.69     21.09 o 
  -2  13  10       11.96       17.97     17.67 o 
  -1  13  10      663.38      698.14     15.40 o 
   0  13  10       11.20        2.63     26.63 o 
   1  13  10      179.42      231.30     11.28 o 
   2  13  10     1349.97     1288.23     50.05 o 
  -7  14  10      218.68      221.97     11.51 o 
  -6  14  10      108.44       98.83     11.03 o 
  -5  14  10     2440.38     2373.13     68.03 o 
  -4  14  10      366.60      274.48     15.51 o 
  -3  14  10      595.54      382.76     16.23 o 
  -2  14  10     1190.07      947.60     25.70 o 
  -1  14  10       81.26       80.99     19.83 o 
   0  14  10     1940.00     2021.73     42.50 o 
   1  14  10      773.00      768.82     16.54 o 
   2  14  10       15.81        7.04     14.32 o 
  -6  15  10        1.83       11.03     19.48 o 
  -5  15  10        1.19        9.86      9.86 o 
  -4  15  10      149.04      153.32     12.44 o 
  -3  15  10        3.77       -5.43     21.12 o 
  -2  15  10     2245.91     1963.48     39.30 o 
  -1  15  10      186.24      132.98      8.96 o 
   0  15  10       57.58       79.62      8.68 o 
   1  15  10     1211.29     1162.78     24.69 o 
  -6  16  10      121.22      146.51     10.80 o 
  -5  16  10       18.95        3.75     19.95 o 
  -4  16  10      779.62      592.44     17.90 o 
  -3  16  10      305.84      153.91     13.51 o 
  -2  16  10       10.89       18.39      9.49 o 
  -1  16  10        1.09        0.67     17.01 o 
   0  16  10       69.69       84.26      8.05 o 
  -4  17  10      100.80       79.58     10.80 o 
  -3  17  10      973.56      783.85     87.46 o 
  -2  17  10      194.84       93.34     15.27 o 
  -1  17  10      596.20      467.27     21.89 o 
  -9   1  11      427.65      545.19     16.46 o 
  -8   1  11       56.42       42.25     11.50 o 
  -7   1  11      333.44      332.69     19.50 o 
  -6   1  11      606.48      727.66     27.05 o 
  -5   1  11     1040.65     1110.42     33.45 o 
  -4   1  11       51.47       40.84     61.25 o 
  -3   1  11     1167.36     1800.47     55.15 o 
  -2   1  11      836.25     1005.46     25.62 o 
  -1   1  11     6287.18     7541.70    597.60 o 
   0   1  11     3730.57     3921.99    525.09 o 
   1   1  11     1351.87     1181.34    209.56 o 
   2   1  11       18.77       15.97     10.18 o 
   3   1  11        4.84       11.26      8.45 o 
   4   1  11       89.77       69.96      7.75 o 
  -9   2  11        0.48        7.74     16.89 o 
  -8   2  11       11.11       17.83      8.92 o 
  -7   2  11     1579.12     1523.44     45.80 o 
  -6   2  11       29.42       33.32     16.66 o 
  -5   2  11     1151.54     1260.29     38.88 o 
  -4   2  11      109.81      155.87     28.40 o 
  -3   2  11        7.39       21.82     47.87 o 
  -2   2  11       15.73       25.32     45.17 o 
  -1   2  11      416.29      435.77     25.15 o 
   0   2  11      840.97      950.77    123.34 o 
   1   2  11        0.70       12.41     12.26 o 
   2   2  11      282.40      187.79     52.86 o 
   3   2  11       18.52       68.76     10.33 o 
   4   2  11        2.54        9.62     13.84 o 
  -9   3  11       16.79       12.44     15.02 o 
  -8   3  11      114.83      129.59     11.74 o 
  -7   3  11        3.01        0.00     25.58 o 
  -6   3  11      348.77      346.56     20.68 o 
  -5   3  11      467.19      443.55     24.92 o 
  -4   3  11        3.76        8.45     21.12 o 
  -3   3  11        2.03      -24.17     48.34 o 
  -2   3  11      561.87     1016.38     34.68 o 
  -1   3  11      813.47      896.55     40.01 o 
   0   3  11      917.35      878.30     85.82 o 
   1   3  11      720.50      963.65    228.95 o 
   2   3  11       60.31       49.31     40.96 o 
   3   3  11       43.82       59.85     10.56 o 
  -9   4  11       58.71       90.13      8.45 o 
  -8   4  11      119.95       57.52      9.63 o 
  -7   4  11      440.08      497.37     17.86 o 
  -6   4  11     4913.31     4707.73    121.89 o 
  -5   4  11       78.99      100.46     17.84 o 
  -4   4  11      646.47      875.93     33.87 o 
  -3   4  11      133.55      136.63     22.07 o 
  -2   4  11       26.22      -26.42     31.93 o 
  -1   4  11      286.11      399.82     17.60 o 
   0   4  11      569.87      432.90     19.53 o 
   1   4  11     1832.21     1537.76    293.74 o 
   2   4  11       21.09      -19.47     19.47 o 
   3   4  11       27.90       45.06     10.56 o 
  -9   5  11       79.91       88.03      8.45 o 
  -8   5  11        8.12       -3.05     16.90 o 
  -7   5  11      247.33      155.49     15.03 o 
  -6   5  11     1699.24     1925.75     59.04 o 
  -5   5  11     1290.29     1340.45     42.44 o 
  -4   5  11      336.80      305.42     20.91 o 
  -3   5  11     1529.86     1933.20     54.51 o 
  -2   5  11       80.67      198.09     20.07 o 
  -1   5  11      321.41      351.52     18.36 o 
   0   5  11        2.89       21.74     31.21 o 
   1   5  11       64.73      108.32     24.41 o 
   2   5  11      355.29      388.39    113.03 o 
   3   5  11      368.10      569.50     17.63 o 
  -9   6  11        7.88       -5.63     18.30 o 
  -8   6  11       52.28       47.64      9.15 o 
  -7   6  11     2238.79     1809.92     53.98 o 
  -6   6  11       72.45       80.27     13.85 o 
  -5   6  11     6629.25     7034.98    147.18 o 
  -4   6  11        0.10       25.11     14.08 o 
  -3   6  11      263.24      278.57     21.84 o 
  -2   6  11      304.74      448.51     47.45 o 
  -1   6  11      465.62      502.87     23.62 o 
   0   6  11     2392.84     2707.55     58.43 o 
   1   6  11      633.72      612.14     76.57 o 
   2   6  11      198.69      124.47     29.36 o 
   3   6  11       70.20       -4.23     22.53 o 
  -9   7  11      117.70      142.28      9.63 o 
  -8   7  11       37.84       44.82     10.09 o 
  -7   7  11      355.66      424.85     16.21 o 
  -6   7  11      132.66      113.39     15.03 o 
  -5   7  11      760.30      741.05     24.47 o 
  -4   7  11      448.77      475.50     23.74 o 
  -3   7  11        0.08       31.91     14.55 o 
  -2   7  11        0.30       67.71     69.10 o 
  -1   7  11     1234.81     1336.80    102.55 o 
   0   7  11      807.15     1197.37     24.80 o 
   1   7  11       51.93      160.06     11.80 o 
   2   7  11       27.38       44.95     11.26 o 
   3   7  11      128.26       73.02     11.97 o 
  -8   8  11       72.04       32.39      9.39 o 
  -7   8  11       15.44       49.04     10.09 o 
  -6   8  11     2851.80     3024.03     87.32 o 
  -5   8  11      146.40      131.48     15.50 o 
  -4   8  11     2563.61     2637.12     79.61 o 
  -3   8  11       46.12        0.00     32.39 o 
  -2   8  11        4.28       15.99     14.95 o 
  -1   8  11     1957.14     2368.20     72.11 o 
   0   8  11     1488.51     1511.14     57.12 o 
   1   8  11       56.29       46.74     27.58 o 
   2   8  11      399.77      328.94     79.68 o 
   3   8  11       23.80       11.03     23.23 o 
  -8   9  11      114.19      104.47      9.86 o 
  -7   9  11        0.37       15.72     20.41 o 
  -6   9  11     1203.58     1233.40     37.73 o 
  -5   9  11       82.54       60.32     14.55 o 
  -4   9  11      175.02      170.94     16.20 o 
  -3   9  11      141.56      133.35     15.03 o 
  -2   9  11     1886.13     1889.47     38.41 o 
  -1   9  11      870.17      999.79     58.04 o 
   0   9  11      741.94      481.79     16.40 o 
   1   9  11      520.48      604.16     36.10 o 
   2   9  11      233.82      142.49     33.83 o 
  -8  10  11       12.72       26.05      7.98 o 
  -7  10  11       12.00       17.36     10.09 o 
  -6  10  11       19.45        0.00     25.34 o 
  -5  10  11     2099.06     2063.52     64.12 o 
  -4  10  11       56.58       53.51     15.02 o 
  -3  10  11      363.10      261.30     18.56 o 
  -2  10  11      320.86      316.65     19.62 o 
  -1  10  11       27.01       73.06     11.49 o 
   0  10  11      333.19      385.69     13.99 o 
   1  10  11     1170.65     1126.40     51.41 o 
   2  10  11       15.45        9.12     13.86 o 
  -7  11  11      463.82      468.65     15.52 o 
  -6  11  11      105.19      134.75     12.44 o 
  -5  11  11       12.04       19.48     24.87 o 
  -4  11  11       74.68      137.78     13.85 o 
  -3  11  11       21.75       28.70     19.01 o 
  -2  11  11      780.36      773.90     23.89 o 
  -1  11  11      860.61      639.51     15.89 o 
   0  11  11      354.80      405.51     13.55 o 
   1  11  11        3.46       15.35      7.98 o 
   2  11  11      764.67      526.41    178.79 o 
  -7  12  11        0.02        3.52     18.54 o 
  -6  12  11       16.63        9.86     23.94 o 
  -5  12  11       27.43       48.81     11.26 o 
  -4  12  11      627.47      419.46     18.11 o 
  -3  12  11       32.29      -13.10     27.57 o 
  -2  12  11      253.53      272.12     11.70 o 
  -1  12  11       14.01        0.72     25.11 o 
   0  12  11      303.87      367.86     12.52 o 
   1  12  11        2.19      -15.48     15.48 o 
  -6  13  11        9.18       34.03      8.92 o 
  -5  13  11        1.45       -2.82     20.41 o 
  -4  13  11       17.94        6.57     24.41 o 
  -3  13  11      581.79      545.39     27.87 o 
  -2  13  11      253.49      140.26     10.34 o 
  -1  13  11      329.65      314.03     11.46 o 
   0  13  11      175.79      205.92      9.77 o 
   1  13  11      589.00      520.37     17.18 o 
  -5  14  11      650.86      701.41     22.13 o 
  -4  14  11      161.67      139.48     11.51 o 
  -3  14  11      270.54      216.95     29.37 o 
  -2  14  11      139.80      174.39     19.72 o 
  -1  14  11      120.84      172.42      9.33 o 
   0  14  11       66.76       41.46      8.01 o 
  -4  15  11      369.65      386.93     15.28 o 
  -3  15  11        8.42       39.45      9.97 o 
  -2  15  11      216.68      169.34     13.27 o 
  -1  15  11       67.48       65.32      7.67 o 
  -8   0  12        1.23       56.78     13.37 o 
  -7   0  12      275.75      351.20     19.03 o 
  -6   0  12     2337.81     2819.69     87.15 o 
  -5   0  12     1356.57     1542.45     44.11 o 
  -4   0  12     1700.81     2595.86     80.77 o 
  -3   0  12     3208.49     3397.32     97.86 o 
  -2   0  12      308.47      340.14     15.45 o 
  -1   0  12      249.09      322.61     34.53 o 
   0   0  12       85.10       15.10     17.15 o 
   1   0  12      294.22      132.22     21.38 o 
   2   0  12      231.95      206.29     56.38 o 
  -8   1  12       68.95      106.56     12.91 o 
  -7   1  12      267.48      319.48     19.03 o 
  -6   1  12       58.68       51.63     14.08 o 
  -5   1  12     1762.03     1751.13     53.87 o 
  -4   1  12       92.30      230.97     25.59 o 
  -3   1  12     2482.44     3371.01     98.07 o 
  -2   1  12     1342.73     1793.51     84.44 o 
  -1   1  12      111.64      130.52     20.89 o 
   0   1  12      392.02      268.46     11.46 o 
   1   1  12        4.94       -6.10     20.06 o 
   2   1  12      142.32       90.77     23.25 o 
  -8   2  12      240.22      332.15     15.50 o 
  -7   2  12      114.10       69.72     15.73 o 
  -6   2  12      355.98      330.38     18.56 o 
  -5   2  12     2144.46     3996.56    119.49 o 
  -4   2  12     2028.96     2899.50     83.48 o 
  -3   2  12      918.29     1276.28     40.97 o 
  -2   2  12      340.21      254.71     14.07 o 
  -1   2  12      359.14      216.72     19.39 o 
   0   2  12      283.32      206.04     13.86 o 
   1   2  12       36.04        9.74      7.79 o 
   2   2  12       29.40       34.24     11.62 o 
  -8   3  12      142.70      162.72     12.44 o 
  -7   3  12      568.78      630.13     21.64 o 
  -6   3  12      332.73      328.01     18.33 o 
  -5   3  12      438.62      605.02     33.14 o 
  -4   3  12     1380.54     2005.40     65.82 o 
  -3   3  12      453.68      795.44     32.67 o 
  -2   3  12      115.66      153.30     22.18 o 
  -1   3  12     2467.57     2261.80    219.39 o 
   0   3  12      590.05      577.35     63.86 o 
   1   3  12       32.34       15.06      7.86 o 
   2   3  12        4.85        8.14     14.20 o 
  -8   4  12       18.34       49.51     10.56 o 
  -7   4  12       88.26       81.69     13.38 o 
  -6   4  12     1023.66     1260.35     38.17 o 
  -5   4  12      323.92      439.59     31.72 o 
  -4   4  12      890.27     1203.21     42.85 o 
  -3   4  12      170.55      218.13     23.01 o 
  -2   4  12      102.61      141.67     13.00 o 
  -1   4  12       90.05      129.41     10.95 o 
   0   4  12      798.88      639.65     55.79 o 
   1   4  12        0.41       12.39      7.35 o 
   2   4  12       54.64       42.57     29.10 o 
  -8   5  12        3.10       16.19     11.26 o 
  -7   5  12        0.65        7.27     21.59 o 
  -6   5  12      141.17      213.42     21.37 o 
  -5   5  12       49.27       38.96     45.53 o 
  -4   5  12       73.29       85.91     21.36 o 
  -3   5  12      103.86       90.38     22.54 o 
  -2   5  12      545.92      592.43     17.75 o 
  -1   5  12      659.49      710.80     52.11 o 
   0   5  12     1096.84      857.50    125.17 o 
   1   5  12      464.97      379.39     84.88 o 
   2   5  12      143.54      152.17     47.20 o 
  -8   6  12       45.41       78.62     10.33 o 
  -7   6  12       16.19       19.01     24.87 o 
  -6   6  12       75.67       70.42     16.90 o 
  -5   6  12       50.70      107.26     20.89 o 
  -4   6  12        2.94      -14.08     36.84 o 
  -3   6  12        6.01      -27.69     40.13 o 
  -2   6  12      120.80       79.76     12.74 o 
  -1   6  12      249.14      377.47     15.38 o 
   0   6  12       26.39       23.90     10.52 o 
   1   6  12      118.66       95.10      7.11 o 
  -7   7  12        0.99       -7.04     22.76 o 
  -6   7  12        8.91       28.86     28.86 o 
  -5   7  12       86.64       53.75     15.73 o 
  -4   7  12       18.52       31.21     38.95 o 
  -3   7  12       69.31      152.56     20.19 o 
  -2   7  12      132.07      216.74     47.07 o 
  -1   7  12      455.40      312.40     13.44 o 
   0   7  12      918.97      834.53    100.83 o 
   1   7  12      691.74      548.10    124.18 o 
  -7   8  12       26.81       41.77     11.26 o 
  -6   8  12      344.65      333.00     15.51 o 
  -5   8  12      152.55      185.02     16.44 o 
  -4   8  12      291.22      475.02     21.38 o 
  -3   8  12      356.65      340.26     21.38 o 
  -2   8  12       34.35       24.60     35.08 o 
  -1   8  12       65.20       53.74     26.76 o 
   0   8  12       17.02       59.25     15.14 o 
   1   8  12        3.25       -2.78      9.27 o 
  -7   9  12       37.05       89.89     10.33 o 
  -6   9  12       88.71       19.01     27.00 o 
  -5   9  12      328.74      326.62     18.80 o 
  -4   9  12      276.80      267.34     19.50 o 
  -3   9  12      787.81     1017.03     31.55 o 
  -2   9  12      428.20      683.18     61.47 o 
  -1   9  12      208.20      251.13     11.12 o 
   0   9  12      131.02      207.53     38.62 o 
   1   9  12     1011.80      881.67     27.83 o 
  -6  10  12      302.69      297.26     14.33 o 
  -5  10  12     1572.17     1994.63     60.02 o 
  -4  10  12     1684.57     1685.56     49.40 o 
  -3  10  12        6.04       48.34     15.25 o 
  -2  10  12       46.23       39.55      9.35 o 
  -1  10  12       15.39       20.02     16.86 o 
   0  10  12       10.61       -0.03      8.07 o 
  -6  11  12      225.68      183.23     12.92 o 
  -5  11  12       17.33       26.28     12.44 o 
  -4  11  12      896.31     1005.57     30.16 o 
  -3  11  12      303.15      473.92     44.06 o 
  -2  11  12      237.72      316.33     23.73 o 
  -1  11  12      263.01      258.51     14.21 o 
  -5  12  12     1016.39      942.46     29.25 o 
  -4  12  12      832.48      907.03     27.09 o 
  -3  12  12      367.72      304.03     45.84 o 
  -2  12  12        2.61        4.16     21.24 o 
  -1  12  12       41.16       40.05     26.05 o 
  -7   1  13       48.64      110.78     12.20 o 
  -6   1  13      151.02      160.37     14.09 o 
  -5   1  13       99.33       97.42     12.91 o 
  -4   1  13      638.14      452.68     18.59 o 
  -3   1  13       17.97       35.67     12.44 o 
  -2   1  13        0.14       28.19      7.98 o 
  -1   1  13      272.47      168.39      8.46 o 
   0   1  13      112.23       49.49      6.57 o 
  -7   2  13        3.56       49.04     11.50 o 
  -6   2  13       54.90       65.25     13.38 o 
  -5   2  13      134.42      161.30     15.26 o 
  -4   2  13     1182.06     1239.28     36.79 o 
  -3   2  13      206.49      231.56     15.74 o 
  -2   2  13      421.50      258.59      9.55 o 
  -1   2  13        0.24       12.73      7.27 o 
   0   2  13       71.47       78.35      5.45 o 
  -7   3  13      133.02      169.53     15.03 o 
  -6   3  13      399.09      593.34     19.28 o 
  -5   3  13      284.53      274.64     17.15 o 
  -4   3  13        0.17       69.92     14.31 o 
  -3   3  13      642.46      664.94     20.71 o 
  -2   3  13      277.92      289.21      9.88 o 
  -1   3  13        3.49       28.38      8.92 o 
   0   3  13      248.33      164.74     16.92 o 
  -6   4  13        2.95      -26.98     26.98 o 
  -5   4  13     1321.66     1884.21     54.99 o 
  -4   4  13      312.32      475.81     20.21 o 
  -3   4  13     2596.15     2172.11     59.80 o 
  -2   4  13       65.34       77.33      8.10 o 
  -1   4  13      249.51      189.21     19.38 o 
   0   4  13        2.05        3.92      9.79 o 
  -6   5  13      116.78       52.12     12.68 o 
  -5   5  13      449.03      447.91     21.40 o 
  -4   5  13      589.26      757.30     24.00 o 
  -3   5  13      424.70      512.49     19.04 o 
  -2   5  13     1126.94     1023.78     25.82 o 
  -1   5  13       58.06       65.53      7.98 o 
  -6   6  13      346.67      457.64     18.57 o 
  -5   6  13      260.40      383.64     18.56 o 
  -4   6  13     2291.59     2670.47     73.02 o 
  -3   6  13       90.54      203.52     15.73 o 
  -2   6  13      669.26      459.84     18.48 o 
  -1   6  13       41.26       14.67      5.64 o 
  -5   7  13       24.04        8.68     31.21 o 
  -4   7  13      545.89      629.75     22.35 o 
  -3   7  13      694.48      973.88     30.13 o 
  -2   7  13      118.43      137.93      8.19 o 
  -1   7  13      341.08      173.84      7.31 o 
  -5   8  13      828.98      861.46     25.45 o 
  -4   8  13       34.38       46.00     12.67 o 
  -3   8  13      976.60      923.00     26.41 o 
  -2   8  13      198.25      212.53      8.62 o 
  -3   9  13      550.95      570.86     18.59 o 
                                                 
